# Supplementary material for: Soil Ecotoxicology Needs Robust Biomarkers: A Meta‐Analysis Approach to Test the Robustness of Gene Expression‐Based Biomarkers for Measuring Chemical Exposure Effects in Soil Invertebrates
Source: Environ Toxicol Chem. 2022 Aug 3;41(9):2124–38. doi: 10.1002/etc.5402 (PMC9543370; doi:10.1002/etc.5402)
Supplement: Supplementary file 2 — Supporting information. [file ETC-41-2124-s002.xlsx]

## Sheet: Contents
Title	Testing the suitability of gene expression-based biomarkers to measure chemical exposure effects in soil invertebrates: a meta-analysis
Authors	Elmer Swart (1), Ellie Martell (2), Claus Svendsen (1), David J Spurgeon (1)
Affiliation:	(1) UK Centre for Ecology and Hydrology, Wallingford, United Kingdom, (2) Department for Environment, Food & Rural Affairs, London, United Kingdom
Corresponding author:	Elmer Swart
Contents	Supplementary tables S3.1-3.3
Table	Description
Table S3.1	Literature was identified according to Table 1 in main text using Web of Science core collection and PubMed. Listed publications are after removal of duplicates. See methods for detailed description
	Variable	Description
	Publication ID	Unique publication identifier
	Authors	List of authors of publication
	Article Title	Title of publication
	Source Title	Publication journal
	Publication Year	Publication year
	Abstract	Publication abstract
	Pubmed Id	Pubmed identifier number
	DOI	DOI of the publication
	Phase 1	Result of relevant screening on the basis of publication title. 1=not relevant, 2=uncertain, 3= relevant. See main text for details
	Phase 2	Result of relevant screening on the basis of publication abstract or whole document. 1=not relevant, 3= relevant. See main text for details
Table	Description
Table S3.2	All relevant literature in Table 3.1 was subjected to metadata collection. Results of this collection are presented here
	Variable	Description
	Publication ID	Unique publication identifier
	Article title	Title of publication
	Year	Publication year
	Study No	Publication study number (see methods for details)
	Study ID	Unique study identifier
	Study type	Experimental artificial, Experimental natural, Lanscape in situ, Landscape ex situ
	Chemical complexity	Singlular, binary mixture, complex mixture
	Chemical name	Full chemical name
	Chemical common	Common name chemical
	Chemical type 1	Organic chemical, mixture, inorganic chemical
	Chemical type 2	For organic chemicals: functional classification
	Chemical type 3	Chemical classification
	Soil type	Artificial or natural soil
	Soil name	If any, common name soil
	Soil type 2	Soil texture
	Organisms scientific	Scientific name of organism used
	Taxonomy common	Common name of taxonomical group
	Exposure protocol	Which standardized protocol was used
	Exposure durations min	Minimum exposure duration
	Exposure durations max	Maximum exposure duration
	Tissue	Which tissue was sampled
	Transcript method 1	Which transcriptomic method was used
	Transcript method 2	If more than one, which other transcriptomic method was used
	MT	Metallothionein
	SOD	Superoxidase
	GST	Glutathione-s-transferase
	CAT	Catalase
	HSP70	Heat shock protein 70
	HSP8	Heat shock protein 8
	HSP90	Heat shock protein 90
	CYP	Cytochrome P450
	PCS	Phytochelatin
	VTG	Vitellogin
	ABC	ABC transporters
	ANN	Annetocin
	TCTP	Translationally controlled tumor protein
	Useful phase II	Is the gene expression data presented in a way the allows for data extraction
	Other biomarkers	Which other biomarkers were measured.
Table	Description
Table S3.3	Gene expression data extracted from relevant publications
	Variable	Description
	Biomarker	Biomarker (MT or HSP)
	Publication ID	Unique publication identifier
	Article title	Title of publication
	Year	Publication year
	Study ID	Unique study identifier
	Table figure	Which fiture in publication
	Figure ID	Unique figure identifier
	Other ref	Reference used to name the soil in publication
	Study type	See Table S3.2
	Chemical name	See Table S3.2
	Chemical common	See Table S3.2
	Chemical common 2	All nanomaterials are recorded as their parent material
	Mol mass	Molecular mass of material
	Chemical type 1	See Table S3.2
	Chemical type 2	See Table S3.2
	Chemical type 3	See Table S3.2
	Organisms scientific	See Table S3.2
	Exposure duration	See Table S3.2
	Chemical concentration	Exposure concentration in mg/kg
	Chemical conc muMol	Exposure concentration in mumol/kg
	FC ctrl mean	Mean fold change of control
	FC ctrl dev	Max value of error margin of control
	FC trt mean	Max value of error margin of treatment
	FC trt dev	Standard deviation of treatment
	ABS ctrl mean	Mean of absolute gene expression in control
	ABS ctrl dev	Max value of error margin of absolute gene expression in control
	ABS trt mean	Mean of absolute gene expression in treatment
	ABS trt dev	Max value of error margin of absolute gene expression in treatment
	Ctrl n	Sample size in control
	Trt n	Sample size in treatment
	Dev type	Deviation type (se, sd, ci)
	Dev abs ctrl	Standard deviation absolute gene expression of control
	Dev abs trt	Standard deviation absolute gene expression of treatment
	StDev FC ctrl	Standard deviation of fold change in control
	StDev FC trt	Standard deviation of fold change in treatment
	Log2FC trt mean	Log2 fold change of treatments

## Sheet: Table S3.1
Publication ID	Authors	Article Title	Source Title	Publication Year	Abstract	Pubmed Id	DOI	Phase 1	Phase 2
A001	Chen, GQ; van Straalen, NM; Roelofs, D	The ecotoxicogenomic assessment of soil toxicity associated with the production chain of 2,5-furandicarboxylic acid (FDCA), a candidate bio-based green chemical building block	GREEN CHEMISTRY	2016	2,5-Furan dicarboxylic acid (FDCA) is one of the top-12 value-added chemicals derived from biomass that may serve as a 'green' substitute for terephthalic acid (TPA) in polyesters. FDCA can be synthesized chemically from 5-(hydroxymethyl) furfural (HMF), which is produced from fructose or glucose. To investigate the impact of the production chain of FDCA on the terrestrial ecosystem and unravel m…		10.1039/c6gc00430j	3	3
A002	Novo, M; Lahive, E; Diez-Ortiz, M; Spurgeon, DJ; Kille, P	Toxicogenomics in a soil sentinel exposure to Zn nanoparticles and ions reveals the comparative role of toxicokinetic and toxicodynamic mechanisms	ENVIRONMENTAL SCIENCE-NANO	2020	A critical question for read across of the hazards of nanomaterials is the degree to which their mechanisms of action differ from those of their bulk chemical constituents. It has been established that metal and metal oxide nanoparticles (NPs) can be accumulated by invertebrate species. Moreover, it has been hypothesised that the observed toxicity resulting on exposure to these nanomaterials is m…		10.1039/c9en01124b	3	3
A003	Gao, YH; Sun, XS; Gu, XR; Sun, ZJ	Gene expression responses in different regions of Eisenia fetida with antiparasitic albendazole exposure	ECOTOXICOLOGY AND ENVIRONMENTAL SAFETY	2013	Albendazole (ABZ) is a veterinary drug with a high efficiency against parasite. The aim of this research is to investigate and characterize the response of gene expression in different regions of earthworms Eisenia fetida in relation to ABZ exposure. In this research, the earthworms were exposed to ABZ at 0, 10, 30, 90, and 270 mg/kg concentrations for 42 days. Within the initial 14-day exposure,…	23290683	10.1016/j.ecoenv.2012.12.004	3	3
A004	Nam, TH; Kim, L; Jeon, HJ; Kim, K; Ok, YS; Choi, SD; Lee, SE	Biomarkers indicate mixture toxicities of fluorene and phenanthrene with endosulfan toward earthworm (Eisenia fetida)	ENVIRONMENTAL GEOCHEMISTRY AND HEALTH	2017	alpha-Endosulfan and some polycyclic aromatic compounds (PAHs) are persistent in the environment and can reach crop products via contaminated agricultural soils. They may even be present as mixtures in the soil and induce mixture toxicity in soil organisms such as earthworms. In this study, the combined toxicities of PAHs with alpha-endosulfan were determined in Eisenia fetida adults using an art…	27696228	10.1007/s10653-016-9876-3	3	3
A005	Liu, T; Liu, YL; Fang, K; Zhang, XL; Wang, XG	Transcriptome, bioaccumulation and toxicity analyses of earthworms (Eisenia fetida) affected by trifloxystrobin and trifloxystrobin acid	ENVIRONMENTAL POLLUTION	2020	As a promising fungicide, the potential environmental risk of trifloxystrobin (TFS) and its main metabolism trifloxystrobin acid (TFSA) in soil environment should be given special attention. The present study investigated the potential risks of TFS and TFSA in soil environment to earthworms (Eisenia fetida) through measuring several biomarkers. Residual analysis showed that TFSA was more stable t…	32806466	10.1016/j.envpol.2020.115100	3	3
A006	Novais, SC; De Coen, W; Amorim, MJB	Gene Expression Responses Linked to Reproduction Effect Concentrations (EC10,20,50,90) of Dimethoate, Atrazine and Carbendazim, in Enchytraeus albidus	PLOS ONE	2012	Background: Molecular mechanisms of response to pesticides are scarce and information on such responses from soil invertebrates is almost inexistent. Enchytraeus albidus (Oligochaeta) is a standard soil ecotoxicology model species for which effects of many pesticides are known on survival, reproduction and avoidance behaviour. With the recent microarray development additional information can be r…	22558331	10.1371/journal.pone.0036068	3	3
A007	Owen, J; Hedley, BA; Svendsen, C; Wren, J; Jonker, MJ; Hankard, PK; Lister, LJ; Sturzenbaum, SR; Morgan, AJ; Spurgeon, DJ; Blaxter, ML; Kille, P	Transcriptome profiling of developmental and xenobiotic responses in a keystone soil animal, the oligochaete annelid Lumbricus rubellus	BMC GENOMICS	2008	Background: Natural contamination and anthropogenic pollution of soils are likely to be major determinants of functioning and survival of keystone invertebrate taxa. Soil animals will have both evolutionary adaptation and genetically programmed responses to these toxic chemicals, but mechanistic understanding of such is sparse. The clitellate annelid Lumbricus rubellus is a model organism for soi…	18522720	10.1186/1471-2164-9-266	3	3
A008	de Boer, ME; Berg, S; Timmermans, MJTN; den Dunnen, JT; van Straalen, NM; Ellers, J; Roelofs, D	High throughput nano-liter RT-qPCR to classify soil contamination using a soil arthropod	BMC MOLECULAR BIOLOGY	2011	Background: To incorporate genomics data into environmental assessments a mechanistic perspective of interactions between chemicals and induced biological processes needs to be developed. Since chemical compounds with structural similarity often induce comparable biological responses in exposed animals, gene expression signatures can serve as a starting point for the assessment of chemicals and t…	21362169	10.1186/1471-2199-12-11	3	3
A009	Lin, DS; He, KX; Zhou, QX; Li, Y; Xie, XJ; Liu, Y	Evaluation of Chlortetracycline impact on earthworms (Eisenia fetida) by quantitative real-time PCR	MECHANICAL ENGINEERING AND MATERIALS SCIENCE	2012	Chlortetracycline (CTC), antimicrobial chemical, is widely used to treat disease and protect the health of animals. As CTC is poorly absorbed during digestion, the majority of the bioactive compound or metabolites are excreted in faeces and urine. Toxicogenomics approach was used to examine the toxicological effects of CTC on earthworms (E. fetida). Quantification of gene expression levels encodi…		10.4028/www.scientific.net/AMM.108.230	3	3
A010	de Boer, TE; Tas, N; Braster, M; Temminghoff, EJM; Roling, WFM; Roelofs, D	The Influence of Long-Term Copper Contaminated Agricultural Soil at Different pH Levels on Microbial Communities and Springtail Transcriptional Regulation	ENVIRONMENTAL SCIENCE & TECHNOLOGY	2012	Copper has long been applied for agricultural practises. Like other metals, copper is highly persistent in the environment and biologically active long after its use has ceased. Here we present a unique study on the long-term effects (27 years) of copper and pH on soil microbial communities and on the springtail Folsomia candida an important representative of the soil macrofauna, in an experiment…	21882881	10.1021/es2013598	3	3
A011	Li, YS; Zhao, C; Lu, XX; Ai, XJ; Qiu, JP	Identification of a cytochrome P450 gene in the earthworm Eisenia fetida and its mRNA expression under enrofloxacin stress	ECOTOXICOLOGY AND ENVIRONMENTAL SAFETY	2018	Cytochrome P450 (CYP450) enzymes are a family of hemoproteins primarily responsible for detoxification functions. Earthworms have been used as a bioindicator of soil pollution in numerous studies, but no CYP450 gene has so far been cloned. RT-PCR and RACE-PCR were employed to construct and sequence the CYP450 gene DNA from the extracted mRNA in the earthworm Eisenia fetida. The cloned gene (EW1) …	29268117	10.1016/j.ecoenv.2017.12.020	3	3
A012	Gomes, SIL; Novais, SC; Scott-Fordsmand, JJ; De Coen, W; Soares, AMVM; Amorim, MJB	Effect of Cu-nanoparticles versus Cu-salt in Enchytraeus albidus (Oligochaeta): Differential gene expression through microarray analysis	COMPARATIVE BIOCHEMISTRY AND PHYSIOLOGY C-TOXICOLOGY & PHARMACOLOGY	2012	Despite increased utilization of copper (Cu) nanoparticles, their behaviour and effect in the environment is largely unknown. Enchytraeids are extensively used in studies of soil ecotoxicology. Ecotoxicogenomic tools have shown to be valuable in nanotoxicity interpretation. A cDNA microarray for Enchytraeus albidus has recently been developed, which was used in this study. We compared the gene ex…	21911081	10.1016/j.cbpc.2011.08.008	3	3
A013	Roelofs, D; Makama, S; de Boer, TE; Vooijs, R; van Gestel, CAM; van den Brink, NW	Surface coating and particle size are main factors explaining the transcriptome-wide responses of the earthworm Lumbricus rubellus to silver nanoparticles	ENVIRONMENTAL SCIENCE-NANO	2020	Due to the unique properties of differently sized and coated silver nanoparticles (AgNPs), they are used in important industrial and biomedical applications. However, their environmental fate in soil ecosystems and potential mechanisms of toxicity remain elusive, especially at the level of transcriptional regulation. We investigated the transcriptome-wide responses of the earthworm Lumbricus rube…		10.1039/c9en01144g	3	3
A014	Chai, LH; Yang, YJ; Yang, HY; Zhao, YH; Wang, HY	Transcriptome analysis of genes expressed in the earthworm Eisenia fetida in response to cadmium exposure	CHEMOSPHERE	2020	Eisenia fetida earthworm is an ecotoxicologically important test species to monitor various pollutants. However, there is a little knowledge about the effects of cadmium (Cd) on earthworms at the transcriptional level. Firstly, we exposed E. fetida to soils supplemented with different concentrations (10, 30, 60 mg/kg soil) of Cd. Moreover, we depicted the characterization of gene expressions with…	31563721	10.1016/j.chemosphere.2019.124902	3	3
A015	Szabo, B; Lang, Z; Bakonyi, G; Marien, J; Roelofs, D; van Gestel, CAM; Seres, A	Transgenerational and multigenerational stress gene responses to the insecticide etofenprox in Folsomia candida (Collembola)	ECOTOXICOLOGY AND ENVIRONMENTAL SAFETY	2019	Insecticide exposure may cause both transgenerational and multigenerational effects on populations, but the molecular mechanisms of these changes remain largely unclear. Many studies have focused on either transgenerational or multigenerational mechanisms but did neglect the comparative aspects. This study assessed whether the pyrethroid insecticide etofenprox (formulation Trebon (R) 30 EC) shows…	30897417	10.1016/j.ecoenv.2019.03.052	3	3
A016	Novais, SC; De Coen, W; Amorim, MJB	TRANSCRIPTIONAL RESPONSES IN ENCHYTRAEUS ALBIDUS (OLIGOCHAETA): COMPARISON BETWEEN CADMIUM AND ZINC EXPOSURE AND LINKAGE TO REPRODUCTION EFFECTS	ENVIRONMENTAL TOXICOLOGY AND CHEMISTRY	2012	Metal ecotoxicity to soil organisms (for example, in enchytraeids) has been addressed mainly by assessing effects on survival and reproduction, but very little is known about the underlying molecular mechanisms of responses. The main purpose of the present study was to assess and compare the transcriptional responses of Enchytraeus albidus to an essential (Zn) and a nonessential (Cd) metal. Expos…	22821857	10.1002/etc.1946	3	3
A017	Liu, T; Wang, XG; You, XW; Chen, D; Li, YQ; Wang, FL	Oxidative stress and gene expression of earthworm (Eisenia fetida) to clothianidin	ECOTOXICOLOGY AND ENVIRONMENTAL SAFETY	2017	Neonicotinoid insecticides have become the most widely used pesticides in the world. Clothianidin is a novel neonicotinoid insecticide with a thiazolyl ring that exhibits excellent biological efficacy against a variety of pests. In the present study, the oxidative stress and genotoxicity of clothianidin on earthworms were evaluated. Moreover, the effective concentrations of clothianidin in artifi…	28463815	10.1016/j.ecoenv.2017.04.012	3	3
A018	Qiao, M; Wang, GP; Zhang, C; Roelofs, D; van Straalen, NM; Zhu, YG	Transcriptional profiling of the soil invertebrate Folsomia candida in pentachlorophenol-contaminated soil	ENVIRONMENTAL TOXICOLOGY AND CHEMISTRY	2015	Pentachlorophenol (PCP), a widely used pesticide, is considered to be an endocrine disruptor. The molecular effects of chemicals with endocrine-disrupting potential on soil invertebrates are largely unknown. In the present study, the authors explored the transcriptional expression changes of collembola (Folsomia candida) in response to PCP contamination. A total of 92 genes were significantly dif…	25703271	10.1002/etc.2930	3	3
A019	de Figueiredo, LP; Daam, MA; Mainardi, G; Marien, J; Espindola, ELG; van Gestel, CAM; Roelofs, D	The use of gene expression to unravel the single and mixture toxicity of abamectin and difenoconazole on survival and reproduction of the springtail Folsomia candida	ENVIRONMENTAL POLLUTION	2019	Pesticides risk assessments have traditionally focused on the effects on standard parameters, such as mortality, reproduction and development. However, one of the first signs of adverse effects that occur in organisms exposed to stress conditions is an alteration in their genomic expression, which is specific to the type of stress, sensitive to very low contaminant concentrations and responsive i…	30352348	10.1016/j.envpol.2018.10.077	3	3
A020	de Boer, ME; Ellers, J; van Gestel, CAM; den Dunnen, JT; van Straalen, NM; Roelofs, D	Transcriptional responses indicate attenuated oxidative stress in the springtail Folsomia candida exposed to mixtures of cadmium and phenanthrene	ECOTOXICOLOGY	2013	Since the 'omics revolution', the assessment of toxic chemical mixtures has incorporated approaches where phenotypic endpoints are connected to a mechanistic understanding of toxicity. In this study we determined the effect of binary mixtures of cadmium and phenanthrene on the reproduction of Folsomia candida and investigated the cellular mechanisms underlying this response. Mixture toxicity mode…	23483327	10.1007/s10646-013-1053-1	3	3
A021	Bernard, F; Brulle, F; Douay, F; Lemiere, S; Demuynck, S; Vandenbulcke, F	Metallic trace element body burdens and gene expression analysis of biomarker candidates in Eisenia fetida, using an exposure/depuration experimental scheme with field soils	ECOTOXICOLOGY AND ENVIRONMENTAL SAFETY	2010	Smelting plant activities lead to the accumulation of Metal Trace Elements (MTEs) in soils. The presence of high concentrations of MTEs can generate an environmental stress likely to affect macroinvertebrates living in close soil contact such as the Annelida Oligochaeta. Eisenia fetida, an ecotoxicologically important test species, was successively exposed to two field soils: (1) a highly contami…	20149457	10.1016/j.ecoenv.2010.01.010	3	3
A022	Brulle, F; Cocquerelle, C; Mitta, G; Castric, V; Douay, F; Lepretre, A; Vandenbulcke, F	Identification and expression profile of gene transcripts differentially expressed during metallic exposure in Eisenia fetida coelomocytes	DEVELOPMENTAL AND COMPARATIVE IMMUNOLOGY	2008	The aim of this work was to identify in Eisenia fetida genes whose expression are regulated following exposure to a complex mixture of metallic trace elements (MTE) representative of a highly polluted smelter soil. Suppression subtractive hybridization (SSH) was used to construct cDNA libraries enriched in up- or down-regulated transcripts in the immune-circulating cells of the coelomic cavities,…	18634820	10.1016/j.dci.2008.06.009	3	3
A023	Lourenco, J; Pereira, R; Goncalves, F; Mendo, S	SSH gene expression profile of Eisenia andrei exposed in situ to a naturally contaminated soil from an abandoned uranium mine	ECOTOXICOLOGY AND ENVIRONMENTAL SAFETY	2013	The effects of the exposure of earthworms (Eisenia andrei) to contaminated soil from an abandoned uranium mine, were assessed through gene expression profile evaluation by Suppression Subtractive Hybridization (SSH). Organisms were exposed in situ for 56 days, in containers placed both in a contaminated and in a non-contaminated site (reference). Organisms were sampled after 14 and 56 days of exp…	23164450	10.1016/j.ecoenv.2012.10.011	3	3
A024	Nakamori, T; Fujimori, A; Kinoshita, K; Ban-nai, T; Kubota, Y; Yoshida, S	mRNA expression of a cadmium-responsive gene is a sensitive biomarker of cadmium exposure in the soil collembolan Folsomia candida	ENVIRONMENTAL POLLUTION	2010	The gene expression of environmental organisms is useful as a biomarker of environmental pollution. One of its advantages is high sensitivity. We identified the cDNA of a novel cadmium-responsive gene in the soil collembolan Folsomia candida. The deduced protein, designated metallothionein-like motif containing protein (MTC), was cysteine-rich and contained a metallothionein-like motif with simil…	20022415	10.1016/j.envpol.2009.11.022	3	3
A025	Mincarelli, L; Tiano, L; Craft, J; Marcheggiani, F; Vischetti, C	Evaluation of gene expression of different molecular biomarkers of stress response as an effect of copper exposure on the earthworm EIsenia Andrei	ECOTOXICOLOGY	2019	The paper reports the results of a laboratory test on the bioaccumulation and toxicological effects of sub-lethal soil concentration of copper, a widely used fungicide in organic farming, on DNA damage, a critical marker increasingly used in ecotoxicology in the earthworm Eisenia andrei. In the same experimental setting we evaluated gene expression of classical biomarker of stress induced by xeno…	31402411	10.1007/s10646-019-02093-3	3	3
A026	Hu, SQ; Zhang, W; Li, J; Lin, KF; Ji, R	Antioxidant and gene expression responses of Eisenia fetida following repeated exposure to BDE209 and Pb in a soil-earthworm system	SCIENCE OF THE TOTAL ENVIRONMENT	2016	This study first adopted repeated treatment model to investigate stress responses in earthworms (Eisenia fetida) following exposure to decabromodiphenyl ether (BDE209) and lead (Pb), which are the mainly co-existed contaminants at e-waste recycling sites. We evaluated the impacts of BDE209-Pb on antioxidative enzyme(superoxide dismutase, SOD; catalase, CAT) activities, malondialdehyde (MDA) conte…	26971217	10.1016/j.scitotenv.2016.02.194	3	3
A027	Hattab, S; Boughattas, I; Boussetta, H; Viarengo, A; Banni, M; Sforzini, S	Transcriptional expression levels and biochemical markers of oxidative stress in the earthworm Eisenia andrei after exposure to 2,4-dichlorophenoxyacetic acid (2,4-D)	ECOTOXICOLOGY AND ENVIRONMENTAL SAFETY	2015	This study investigated the stress response of earthworms (Eisenia andrei) to exposure to a commonly used herbicide, 2,4 dichloro-phenoxy-acetic acid (2,4-D). We evaluated both stress biomarkers and the transcriptional expression levels and activity of three enzymes involved in oxidative stress responses. Earthworms were exposed to three sublethal concentration of 2,4-D (3.5, 7, and 14 mg kg(-1))…	26210610	10.1016/j.ecoenv.2015.07.014	3	3
A028	Zhu, Y; Wu, XY; Liu, YX; Zhang, JY; Lin, DH	Integration of transcriptomics and metabolomics reveals the responses of earthworms to the long-term exposure of TiO2 nanoparticles in soil	SCIENCE OF THE TOTAL ENVIRONMENT	2020	Titanium dioxide nanoparticles (nTiO(2)) are widely used and their environmental occurrence has raised concerns about the potential toxicity to biota. However, few studies have investigated the effect of long-term exposure to nTiO(2) on soil invertebrates. This study therefore for the first time investigated the long-term (120 days) effect of nTiO(2) (0, 5, 50, and 500 nig/kg) on the phenotypes, …	32120103	10.1016/j.scitotenv.2020.137492	3	3
A029	Svendsen, C; Owen, J; Kille, P; Wren, J; Jonker, MJ; Headley, BA; Morgan, AJ; Blaxter, M; Sturzenbaum, SR; Hankard, PK; Lister, LJ; Spurgeon, DJ	Comparative transcriptomic responses to chronic cadmium, flouranthene, and atrazine expousre in Lumbricus rubellus	ENVIRONMENTAL SCIENCE & TECHNOLOGY	2008	Transcriptional responses of a soil-dwelling organism (the earthworm Lumbricus rubellus) to three chemicals, cadmium (U), fluoranthene (FA), and atrazine (AZ), were measured following chronic exposure, with the aim of identifying the nature of any shared transcriptional response. Principal component analysis indicated full or partial separation of control and exposed samples for each compound but…	18589989	10.1021/es702745d	3	3
A030	Cheng, YL; Zhu, LS; Song, WH; Jiang, CY; Li, B; Du, ZK; Wang, JH; Wang, J; Li, DT; Zhang, KH	Combined effects of mulch film-derived microplastics and atrazine on oxidative stress and gene expression in earthworm (Eisenia fetida)	SCIENCE OF THE TOTAL ENVIRONMENT	2020	With the wide use of mulch film and pesticides, mulch film-derived microplastics are very likely to produce combined effects with pesticides in agricultural soil. However, little is known about their combined toxicity on terrestrial organisms. This study aimed to investigate the combined toxicity of unused or farmland residual transparent low-density polyethylene mulch film-derived microplastics …	32745867	10.1016/j.scitotenv.2020.141280	3	3
A031	Novo, M; Verdu, I; Trigo, D; Martinez-Guitarte, JL	Endocrine disruptors in soil: Effects of bisphenol A on gene expression of the earthworm Eisenia fetida	ECOTOXICOLOGY AND ENVIRONMENTAL SAFETY	2018	Xenobiotics such as bisphenol A (BPA), are present in biosolids, which are applied as organic fertilizers in agricultural fields. Their effects on soil life have been poorly assessed, and this is particularly important in the case of earthworms, which represent the main animal biomass in this medium. In the present work we study the impacts of BPA on gene expression of Eisenia fetida, a widely us…	29275183	10.1016/j.ecoenv.2017.12.030	3	3
A032	Gong, P; Guan, X; Inouye, LS; Pirooznia, M; Indest, KJ; Athow, RS; Deng, YP; Perkins, EJ	Toxicogenomic analysis provides new insights into molecular mechanisms of the sublethal toxicity of 2,4,6-trinitrotoluene in Eisenia fetida	ENVIRONMENTAL SCIENCE & TECHNOLOGY	2007	Xenobiotics such as explosives and pesticides released into the environment can have lethal and sublethal impacts on soil organisms such as earthworms with potential subsequent impacts at higher trophic levels. To better understand the molecular toxicological mechanisms of 2,4,6-trinitrotoluene (TNT), a commonly used explosive, in Eisenia fetida, earthworms were exposed to a gradient of TNT-spike…	18186358	10.1021/es0716352	3	3
A033	Qiao Z, Yao X, Liu X, Zhang J, Du Q, Zhang F, Li X, Jiang X.	Transcriptomics and enzymology combined five gene expressions to reveal the responses of earthworms (Eisenia fetida) to the long-term exposure of cyantraniliprole in soil	Ecotoxicol Environ Saf	2021	Cyantraniliprole is a novel diamide insecticide that acts upon the ryanodine receptor (RyR) and has broad application prospects. Accordingly, it is very important to evaluate the toxicity of cyantraniliprole to earthworms (Eisenia fetida) because of their vital role in maintaining a healthy soil ecosystem. In this study, an experiment was set up, using four concentrations (0.1, 1, 5, and 10 mg/kg…		10.1016/j.ecoenv.2020.111824	3	3
A034	Xu, T; Miao, JJ; Chen, YW; Yin, DQ; Hu, SQ; Sheng, GD	The long-term environmental risks from the aging of organochlorine pesticide lindane	ENVIRONMENT INTERNATIONAL	2020	Although increased contact time (aging) of pesticides in the soil decreases their bioavailability, this does not mean that the bound residues formed during the aging process pose fewer risk to the soil environment. Here the earthworm Eisenia fetida was exposed to organochlorine pesticide lindane in soil under different durations of lindane aging and exposure. The results of de novo RNA sequencing…	32416373	10.1016/j.envint.2020.105778	2	3
A035	Wang, X; Zhu, XP; Peng, Q; Wang, YH; Ge, J; Yang, GL; Wang, XQ; Cai, LM; Shen, WF	Multi-level ecotoxicological effects of imidacloprid on earthworm (Eisenia fetida)	CHEMOSPHERE	2019	As a neurotoxic insecticide, imidacloprid (IMI) has been widely used for crop protection. However, continuous application of such pesticide in the environment may damage the non-target organisms in soil. In the present study, we aimed to investigate the effects of IMI on earthworms in terms of survival, avoidance behavior, reproduction, detoxification enzyme activity and gene expression using a s…	30572241	10.1016/j.chemosphere.2018.12.001	2	3
A036	Thunders, M; Cavanagh, J; Li, YS	De novo transcriptome assembly, functional annotation and differential gene expression analysis of juvenile and adult E. fetida, a model oligochaete used in ecotoxicological studies	BIOLOGICAL RESEARCH	2017	Background: Earthworms are sensitive to toxic chemicals present in the soil and so are useful indicator organisms for soil health. Eisenia fetida are commonly used in ecotoxicological studies; therefore the assembly of a baseline transcriptome is important for subsequent analyses exploring the impact of toxin exposure on genome wide gene expression. Results: This paper reports on the de novo tran…	28241869	10.1186/s40659-017-0114-y	2	3
A037	Bundy, JG; Sidhu, JK; Rana, F; Spurgeon, DJ; Svendsen, C; Wren, JF; Sturzenbaum, SR; Morgan, AJ; Kille, P	'Systems toxicology' approach identifies coordinated metabolic responses to copper in a terrestrial non-model invertebrate, the earthworm Lumbricus rubellus	BMC BIOLOGY	2008	Background: New methods are needed for research into non-model organisms, to monitor the effects of toxic disruption at both the molecular and functional organism level. We exposed earthworms (Lumbricus rubellus Hoffmeister) to sub-lethal levels of copper (10-480 mg/kg soil) for 70 days as a real-world situation, and monitored both molecular (cDNA transcript microarrays and nuclear magnetic reson…	18522721	10.1186/1741-7007-6-25	2	3
A038	Gomes, SIL; Novais, SC; Soares, AMVM; Amorim, MJB	Effects of soil properties and time of exposure on gene expression of Enchytraeus albidus (Oligochaeta)	SOIL BIOLOGY & BIOCHEMISTRY	2011	Changes in soil properties (e.g. pH, organic matter content, granulometry) can influence chemical toxicity to organisms and act alone as stressors. Previous studies on Enchytraeus albidus showed that changes in soil properties caused effects on reproduction and avoidance behavior and also oxidative stress. In addition, results at the transcritptomic level indicated changes in gene expression prof…		10.1016/j.soilbio.2011.06.006	2	3
A039	Sillapawattana, P; Schaffer, A	Effects of imidacloprid on detoxifying enzyme glutathione S-transferase on Folsomia candida (Collembola)	ENVIRONMENTAL SCIENCE AND POLLUTION RESEARCH	2017	Chemical analyses of the environment can document contamination by various xenobiotics, but it is also important to understand the effect of pollutants on living organisms. Thus, in the present work, we investigated the effect of the pesticide imidacloprid on the detoxifying enzyme glutathione S-transferase (GST) from Folsomia candida (Collembola), a standard test organism for estimating the effe…	27094278	10.1007/s11356-016-6686-1	2	3
A040	Peres, G; Vandenbulcke, F; Guernion, M; Hedde, M; Beguiristain, T; Douay, F; Houot, S; Piron, D; Richard, A; Bispo, A; Grand, C; Galsomies, L; Cluzeau, D	Earthworm indicators as tools for soil monitoring, characterization and risk assessment. An example from the national Bioindicator programme (France)	PEDOBIOLOGIA	2011	Considering the limited number of bioindicators available to assess soil quality, a national research programme was set up in France to develop such indicators (2006-2012), the Bioindicator programme.This programme tested 47 biological parameters (i.e. microorganisms, fauna, flora) including earthworms, in several sites differing in terms of land use, contamination type - PAHs or metals - and pol…		10.1016/j.pedobi.2011.09.015	2	3
A041	Fajardo, C; Costa, G; Nande, M; Martin, M	Three Functional Biomarkers for Monitoring the Nanoscale Zero-Valent Iron (nZVI)-Induced Molecular Signature on Soil Organisms	WATER AIR AND SOIL POLLUTION	2016	Currently, there are increasing efforts to utilize nanoremediation as an environmental technology for cleaning up polluted environments using nanoscale zero-valent iron (nZVI); however, concerns exist regarding the long-term environmental impact of this strategy. In this study, an innovative methodology for evaluating nZVI impact on soil bacteria is utilized, based on transcriptional analysis of …		10.1007/s11270-016-2901-4	2	3
A042	Qi, SZ; Wang, DH; Zhu, LZ; Teng, MM; Wang, CJ; Xue, XF; Wu, LM	Effects of a novel neonicotinoid insecticide cycloxaprid on earthworm, Eisenia fetida	ENVIRONMENTAL SCIENCE AND POLLUTION RESEARCH	2018	Cycloxaprid (CYC) is a novel neonicotinoid insecticide with high activity against resistant pests but is safe for mammals. The toxic effects of CYC on earthworms (Eisenia fetida) were studied in this paper. The 14-day exposure results showed that CYC is potentially toxic to earthworms, with a 14d-LC50 of 10.21 mg/kg (dry soil), and that it induced tissue damage to the epidermis, gut, and neurocho…	29520554	10.1007/s11356-018-1624-z	2	3
A043	Liu, T; Zhang, XL; Wang, XG; Chen, D; Li, YQ; Wang, FL	Comparative toxicity and bioaccumulation of two dinotefuran metabolites, UF and DN, in earthworms (Eisenia fetida)	ENVIRONMENTAL POLLUTION	2018	Dinotefuran, as the latest generation of neonicotinoid insecticide, has broad application prospects around the world. However, dinotefuran is easily metabolized and the two main metabolites are 1-methyl-3-(tetrahydro-3-furylmethyl) urea (UF) and 1-methyl-3-(tetrahydro-3-furylmethyl) guanidium dihydrogen (DN). In the present study, the risks of UF and DN in soil on typical non-target species earth…	29665639	10.1016/j.envpol.2017.12.007	2	3
A044	Mo, XH; Qiao, YH; Sun, ZJ; Sun, XF; Li, Y	Molecular toxicity of earthworms induced by cadmium contaminated soil and biomarkers screening	JOURNAL OF ENVIRONMENTAL SCIENCES	2012	Earthworms (Eisenia fetida) were used to study the impact of low-dose cadmium in treated artificial soil (0, 0.6, 3, 6, 15, 30 mg/kg) and contaminated natural soil (1.46 mg/kg). The changes of earthworms' physiological related gene expressions of metallothionein (MT), annetocin, calreticulin and antimicrobial peptides were detected using real-time PCR after a 70-day incubation period. The results…	23513694	10.1016/S1001-0742(11)60957-1	2	3
A045	Nota, B; de Korte, M; Ylstra, B; van Straalen, NM; Roelofs, D	Genetic Variation in Parthenogenetic Collembolans Is Associated with Differences in Fitness and Cadmium-Induced Transcriptome Responses	ENVIRONMENTAL SCIENCE & TECHNOLOGY	2013	Ecotoxicological tests may be biased by the use of laboratory strains that usually contain very limited genetic diversity. It is therefore essential to study how genetic variation influences stress tolerance relevant for toxicity outcomes. To that end we studied sensitivity to cadmium in two distinct genotypes of the parthogenetic soil ecotoxicological model organism Folsomia candida. Clonal line…	23256528	10.1021/es303983z	2	3
A046	Nota, B; Verweij, RA; Molenaar, D; Ylstra, B; van Straalen, NM; Roelofs, D	Gene Expression Analysis Reveals a Gene Set Discriminatory to Different Metals in Soil	TOXICOLOGICAL SCIENCES	2010	Environmental pollution is a worldwide problem, and metals are the largest group of contaminants in soil. Microarray toxicogenomic studies with ecologically relevant organisms, such as springtails, supplement traditional ecotoxicological research but are presently rather descriptive. Classifier analysis, a more analytical application of the microarray technique, is able to predict biological clas…	20133373	10.1093/toxsci/kfq043	2	3
A047	de Boer, TE; Janssens, TKS; Legler, J; van Straalen, NM; Roelofs, D	Combined Transcriptomics Analysis for Classification of Adverse Effects As a Potential End Point in Effect Based Screening	ENVIRONMENTAL SCIENCE & TECHNOLOGY	2015	Environmental risk assessment relies on the use of bioassays to assess the environmental impact of chemicals. Gene expression is gaining acceptance as a valuable mechanistic end point in bioassays and effect-based screening. Data analysis and its results, however, are complex and often not directly applicable in risk assessment. Classifier analysis is a promising method to turn complex gene expre…	26523736	10.1021/acs.est.5b03443	2	3
A048	Fisker, KV; Holmstrup, M; Sorensen, JG	Variation in metallothionein gene expression is associated with adaptation to copper in the earthworm Dendrobaena octaedra	COMPARATIVE BIOCHEMISTRY AND PHYSIOLOGY C-TOXICOLOGY & PHARMACOLOGY	2013	Evolution of resistance to heavy metals has been reported for several populations of soil living organisms occurring at metal contaminated sites. Such genetically based and heritable resistance contribute to the persistence of populations in contaminated areas. Here we report on molecular responses to experimental copper in populations of the earthworm, Dendrobaena octaedra, originating from copp…	23237849	10.1016/j.cbpc.2012.11.007	2	3
A049	Liu, YR; Zheng, YM; He, JZ	Toxicity of profenofos to the springtail, Folsomia candida, and ammonia-oxidizers in two agricultural soils	ECOTOXICOLOGY	2012	Extensive use of organophosphorus insecticide profenofos (PFF) for agricultural and house-hold purposes has led to serious environmental pollution, with potential risk to organisms in the ecosystem. This study examined the toxicity of PFF to the soil springtail Folsomia candida and ammonia-oxidizers through a series of toxicity tests conducted on two agricultural soils. It was found that the surv…	22362510	10.1007/s10646-012-0867-6	2	3
A050	Roelofs, D; Overhein, L; de Boer, ME; Janssens, TKS; van Straalen, NM	Additive genetic variation of transcriptional regulation: metallothionein expression in the soil insect Orchesella cincta	HEREDITY	2006	Field-selected metal tolerance in Orchesella cincta is correlated with overexpression of the single copy cadmium (Cd) inducible metallothionein (mt). Previously, we have demonstrated large phenotypic variation in mt gene expression, and a higher frequency of high-expression phenotypes in a tolerant population. Here, we describe midparent offspring regression analysis of mt gene expression in a la…	16304605	10.1038/sj.hdy.6800756	2	3
A051	Roelofs, D; Marien, J; van Straalen, NM	Differential gene expression profiles associated with heavy metal tolerance in the soil insect Orchesella cincta	INSECT BIOCHEMISTRY AND MOLECULAR BIOLOGY	2007	Field-selected tolerance to heavy metals has been reported for Orchesella cincta (Arthropoda: Collembola, springtails) populations occurring at metal-contaminated mining sites. Metal tolerance in O. cincta is correlated with heritable increase of excretion efficiency, decrease in cadmium-induced growth reduction, and over-expression of the single copy metallothionein (nit) gene. Although nit play…	17368192	10.1016/j.ibmb.2006.11.013	2	3
A052	Janssens, TKS; Roelofs, D; van Straalen, NM	Molecular mechanisms of heavy metal tolerance and evolution in invertebrates	INSECT SCIENCE	2009	Following the genomics revolution, our knowledge of the molecular mechanisms underlying defenses against stress has been greatly expanded. Under strong selective pressure many animals may evolve an enhanced stress tolerance. This can be achieved by altering the structure of proteins (through mutations in the coding regions of genes) or by altering the amount of protein (through changes in transcr…		10.1111/j.1744-7917.2009.00249.x	2	3
A053	Jaskulak, M; Rorat, A; Kurianska-Piatek, L; Hofman, S; Bigaj, J; Vandenbulcke, F; Plytycz, B	Species-specific Cd-detoxification mechanisms in lumbricid earthworms Eisenia andrei, Eisenia fetida and their hybrids	ECOTOXICOLOGY AND ENVIRONMENTAL SAFETY	2021	Hermaphroditic lumbricid Eisenia sp. earthworms are ubiquitous and highly resistant to a variety of environmental stressors, including heavy metals. Among the progeny of laboratory mated inter-specific pairs of Eisenia fetida (Ea) and Eisenia andrei (Ef) there are fertile Ha hybrids derived from Ea ova fertilized by Ef spermatozoa and very rare sterile Hf hybrids from Ef ova fertilized by Ea sper…	33068978	10.1016/j.ecoenv.2020.111425	2	3
A054	Spurgeon, DJ; Lofts, S; Hankard, PK; Toal, M; McLellan, D; Fishwick, S; Svendsen, C	Effect of pH on metal speciation and resulting metal uptake and toxicity for earthworms	ENVIRONMENTAL TOXICOLOGY AND CHEMISTRY	2006	In the present study, relationships between changes in the solubility and speciation of metals in contaminated soils under different pH regimes and their toxicity to earthworms were investigated. Earthworms (Lumbricus rubellus) were exposed in a laboratory bioassay to metalliferous soils under three pH regimes: Unamended pH, pH lowered by one unit (pH -1), and pH increased by one unit (pH +1). In…	16566164	10.1897/05-045R1.1	2	3
A055	Hattab, S; Boughattas, I; Mkhinini, M; Banni, M	Impact of Intensive Farming on Soil Heavy Metal Accumulation and Biomarkers Responses of EarthwormsEisenia andrei	BULLETIN OF ENVIRONMENTAL CONTAMINATION AND TOXICOLOGY	2020	In this work, we propose to evaluate the effect of agriculture intensification under greenhouses on the biochemical and transcriptomic responses of the earthwormsEisenia andrei. This work was conducted on two sites in Teboulba and Sahline (Monastir governorate) and a control site in an experimental plot that is undergoing organic farming. For this purpose, the earthwormsEisenia andreiwere exposed…	32974765	10.1007/s00128-020-03000-x	2	3
A056	Nota, B; Timmermans, MJTN; Franken, O; Montagne-Wajer, K; Marien, J; De Boer, ME; De Boer, TE; Ylstra, B; Van Straalen, NM; Roelofs, D	Gene Expression Analysis of Collembola in Cadmium Containing Soil	ENVIRONMENTAL SCIENCE & TECHNOLOGY	2008	Increasing concern about pollution of our environment calls for advanced and rapid methods to estimate ecological toxicity. The use of gene expression microarrays in environmental studies can potentially meet this challenge. We present a novel method to examine soil toxicity. We exposed the collembolan Folsomia candida, to soil containing an ecologically relevant cadmium concentration, and found …	19031917	10.1021/es801472r	2	3
A057	Svendsen, C; Siang, P; Lister, LJ; Rice, A; Spurgeon, DJ	SIMILARITY, INDEPENDENCE, OR INTERACTION FOR BINARY MIXTURE EFFECTS OF NERVE TOXICANTS FOR THE NEMATODE CAENORHABDITIS ELEGANS	ENVIRONMENTAL TOXICOLOGY AND CHEMISTRY	2010	Intensive agriculture can require the simultaneous use of more than one pesticide, resulting in the presence of mixtures in soils and waters. To assess mixture effects. concentration addition (CA) for similar acting chemicals and independent action (IA) for dissimilar acting chemicals are the most frequently used models. While the mechanistic basis for the selection of CA and IA for a given mixtu…	20821556	10.1002/etc.140	2	3
A058	Zhang, W; Liu, K; Li, J; Liang, J; Lin, KF	Impacts of BDE209 addition on Pb uptake, subcellular partitioning and gene toxicity in earthworm (Eisenia fetida)	JOURNAL OF HAZARDOUS MATERIALS	2015	Lead (Pb) and decabromodiphenyl ether (BDE209) are the mainly co-existed contaminants at e-waste recycling sites. The potential toxicity of Pb (250 mu g g(-1)) to earthworm Eisenia fetida in the presence of BDE209 (1,10 and 100 mu g g(-1)) was determined during 14-d incubation period. Compared to Pb treatment alone, the co-exposure with 1 mu g g(-1) BDE209 barely affected Pb uptake, subcellular p…	26311194	10.1016/j.jhazmat.2015.08.014	2	3
A059	Timmermans, MJTN; Ellers, J; Roelofs, D; Van Straalen, NM	Metallothionein mRNA expression and cadmium tolerance in metal-stressed and reference populations of the springtail Orchesella cincta	ECOTOXICOLOGY	2005	Metal contamination in soil ecosystems is a permanent and often strong selection pressure. The present study investigates metal tolerance in 17 Orchesella cincta (Collembola) populations from metal-contaminated and reference sites, and combines analyses at the phenotypic and molecular level. Metal tolerance was phenotypically assayed by measuring survival times of laboratory cultures during expos…	16160751	10.1007/s10646-005-0020-x	2	3
A060	Brulle, F; Mitta, G; Leroux, R; Lemiere, S; Lepretre, A; Vandenbulcke, F	The strong induction of metallothionein gene following cadmium exposure transiently affects the expression of many genes in Eisenia fetida: A trade-off mechanism?	COMPARATIVE BIOCHEMISTRY AND PHYSIOLOGY C-TOXICOLOGY & PHARMACOLOGY	2007	Metal pollution causes disturbances at various levels of biological organization in most species. Important physiological functions could be affected in the exposed individuals and among the main physiological functions, immunity may provide one (or more) effector(s) whose expression can be directly affected by a metal exposure in various macroinvertebrates. Protein expressions were studied in or…	17150412	10.1016/j.cbpc.2006.10.007	2	3
A061	Ma, HB; Glenn, TC; Jagoe, CH; Jones, KL; Williams, PL	A TRANSGENIC STRAIN OF THE NEMATODE CAENORHABDITIS ELEGANS AS A BIOMONITOR FOR HEAVY METAL CONTAMINATION	ENVIRONMENTAL TOXICOLOGY AND CHEMISTRY	2009	Metallothionein (MT), a protein involved in metal regulation and detoxification, has been used widely as a biomarker of metal exposure. In the present study, a transgenic strain of the free-living soil nematode Caenorhabditis elegans was developed using the C. elegans MT-2 (mtl-2) promoter to control the transcription of green fluorescence protein (GFP) reporter. Response of this transgenic syste…	19175297	10.1897/08-496.1	2	3
A062	Liang, SH; Chen, SC; Chen, CY; Kao, CM; Yang, JI; Shieh, BS; Chen, JH; Chen, CC	Cadmium-induced earthworm metallothionein-2 is associated with metal accumulation and counteracts oxidative stress	PEDOBIOLOGIA	2011	Metallothionein-2, a ubiquitous metal-inducible protein, is involved in direct metal sequestration and is associated with detoxification and metal accumulation in eukaryotic organisms. In this study, higher levels of cadmium (Cd) accumulation were detected in earthworms exposed to higher Cd concentrations or longer exposure times. However, the bio-concentration factor (BCF), derived from the rati…		10.1016/j.pedobi.2011.07.011	2	3
A063	Gomes, SIL; Scott-Fordsmand, JJ; Amorim, MJB	Profiling transcriptomic response of Enchytraeus albidus to Cu and Ni: Comparison with Cd and Zn	ENVIRONMENTAL POLLUTION	2014	Metals are among the most common contaminants in soils in Europe. Although their effects are relatively well known regarding survival and reproduction to soil invertebrates, their mode of action is poorly understood. Enchytraeus albidus is a model organism in ecotoxicology and with the development of a gene library for this species, transcriptomic studies are now possible. The main aim of this st…	24361568	10.1016/j.envpol.2013.11.031	2	3
A064	Mustonen, M; Haimi, J; Vaisanen, A; Knott, KE	Metallothionein gene expression differs in earthworm populations with different exposure history	ECOTOXICOLOGY	2014	Metals are persistent pollutants in soils that can harm soil organisms and decrease species diversity. Animals can cope with metal contamination with the help of metallothioneins, small metal-binding proteins involved in homeostasis and detoxification of metals. We studied the expression of metallothionein with qPCR in a small, epigeic earthworm, Dendrobaena octaedra. We compared expression patte…	25179588	10.1007/s10646-014-1338-z	2	3
A065	Wu, SJ; Zhang, HX; Zhao, SL; Wang, JL; Li, HL; Chen, JM	Biomarker responses of earthworms (Eisenia fetida) exposured to phenanthrene and pyrene both singly and combined in microcosms	CHEMOSPHERE	2012	Microcosm studies were undertaken to relate biomarker responses to the toxicities in soil ecosystems contaminated by phenanthrene (Phe) and pyrene (Pyr), both singly and combined. Growth inhibition, enzyme activity, MDA content, sperm count, neutral-red retention time (NRRT) and annetocin and TCTP gene transcriptions were determined in earthworm Eisenia fetida exposed to Phe and Pyr, both singly …	22341400	10.1016/j.chemosphere.2011.11.055	2	3
A066	Bosnjak, I; Bielen, A; Babic, S; Sver, L; Popovic, NT; Strunjak-Perovic, I; Coz-Rakovac, R; Klobucar, RS	First evidence of the P-glycoprotein gene expression and multixenobiotic resistance modulation in earthworm	ARHIV ZA HIGIJENU RADA I TOKSIKOLOGIJU-ARCHIVES OF INDUSTRIAL HYGIENE AND TOXICOLOGY	2014	Multixenobiotic resistance (MXR) is an important mechanism of cellular efflux mediated by ATP binding cassette (ABC) transporters that bind and actively remove toxic substrates from the cell. This study was the first to identify ABC transporter P-glycoprotein (P-gp/ABCB1) as a representative of the MXR phenotype in earthworm (Eisenia fetida). The identified partial cDNA sequence of ABCB1 overlapp…	24622780	10.2478/10004-1254-65-2014-2421	2	3
A067	Sacca, ML; Fajardo, C; Costa, G; Lobo, C; Nande, M; Martin, M	Integrating classical and molecular approaches to evaluate the impact of nanosized zero-valent iron (nZVI) on soil organisms	CHEMOSPHERE	2014	Nanosized zero-valent iron (nZVI) is a new option for the remediation of contaminated soil and groundwater, but the effect of nZVI on soil biota is mostly unknown. In this work, nanotoxicological studies were performed in vitro and in two different standard soils to assess the effect of nZVI on autochthonous soil organisms by integrating classical and molecular analysis. Standardised ecotoxicity …	24287264	10.1016/j.chemosphere.2013.11.013	2	3
A068	Gomes, SIL; Roca, CP; Scott-Fordsmand, JJ; Amorim, MJB	High-throughput transcriptomics: Insights into the pathways involved in (nano) nickel toxicity in a key invertebrate test species	ENVIRONMENTAL POLLUTION	2019	Nickel nanoparticles (NiNPs) have an estimated production of ca. 20 tons per year in the US. Nickel has been risk-assessed for long in Europe, but not NiNPs, hence the concern for the environment. In the present study, we focused on investigating the mechanisms of toxicity of NiNPs and the comparison to NiNO3. The high-throughput microarray for the soil ecotox model Enchytraeus crypticus (Oligoch…	30415032	10.1016/j.envpol.2018.10.123	2	3
A069	Beaumelle, L; Hedde, M; Vandenbulcke, F; Lamy, I	Relationships between metal compartmentalization and biomarkers in earthworms exposed to field-contaminated soils	ENVIRONMENTAL POLLUTION	2017	Partitioning tissue metal concentration into subcellular compartments reflecting toxicologically available pools may provide good descriptors of the toxicological effects of metals on organisms. Here we investigated the relationships between internal compartmentalization of Cd, Pb and Zn and biomarker responses in a model soil organism: the earthworm. The aim of this study was to identify metal f…	28284548	10.1016/j.envpol.2017.01.078	2	3
A070	Brulle, F; Lemiere, S; Waterlot, C; Douay, F; Vandenbulcke, F	Gene expression analysis of 4 biomarker candidates in Eisenia fetida exposed to an environmental metallic trace elements gradient: A microcosm study	SCIENCE OF THE TOTAL ENVIRONMENT	2011	Past activities of 2 smelters (Metaleurop Nord and Nyrstar) led to the accumulation of high amounts of Metal Trace Elements (TEs) in top soils of the Noyelles-Godault/Auby area, Northern France. Earthworms were exposed to polluted soils collected in this area to study and better understand the physiological changes, the mechanisms of acclimation, and detoxification resulting from TE exposure. Pre…	21937088	10.1016/j.scitotenv.2011.08.040	2	3
A071	Galay-Burgos, M; Spurgeon, DJ; Weeks, JM; Sturzenbaum, SR; Morgan, AJ; Kille, P	Developing a new method for soil pollution monitoring using molecular genetic biomarkers	BIOMARKERS	2003	Physiological responses to environmental stressors may induce changes in gene expression as part of an organism's homeostatic mechanisms. Thus molecular genetic biomarkers have the potential to be used for monitoring sublethal chemical exposure in ecosystems. This paper describes a methodological assessment of the suitability of a protocol to monitor selected biomarkers. The TaqMan(R) real-time q…	12944175	10.1080/354750031000138685	2	3
A072	Roubalova, R; Dvorak, J; Prochazkova, P; Elhottova, D; Rossmann, P; Skanta, F; Bilej, M	The effect of dibenzo-p-dioxin- and dibenzofuran-contaminated soil on the earthworm Eisenia andrei	ENVIRONMENTAL POLLUTION	2014	Polychlorinated dibenzo-p-dioxins and dibenzofurans (PCDD/Fs) belong to the group of persistent organic pollutants, highly toxic environmental pollutants that include hydrophobic compounds with the tendency to bioaccumulate. Earthworms (Eisenia andrei) were exposed to PCDD/Fs-contaminated soil, and changes in their lipophilic structures and the gene expression of their defense molecules were foll…	24992343	10.1016/j.envpol.2014.05.026	2	3
A073	Roelofs, D; Bicho, RC; de Boer, TE; Castro-Ferreira, MP; Montagne-Wajer, K; van Gestel, CAM; Soares, AMVM; van Straalen, NM; Amorim, MJB	MECHANISMS OF PHENANTHRENE TOXICITY IN THE SOIL INVERTEBRATE, ENCHYTRAEUS CRYPTICUS	ENVIRONMENTAL TOXICOLOGY AND CHEMISTRY	2016	Polycyclic aromatic hydrocarbons (PAHs) continue to cause environmental challenges as a result of their release into the environment by a great variety of anthropogenic activities and their accumulation in soils. Studies were conducted on the toxicological effect of the model PAH phenanthrene using the soil invertebrate model Enchytraeus crypticus at the individual, tissue, and molecular levels. …	27017953	10.1002/etc.3433	2	3
A074	Sterenborg, I; Roelofs, D	Field-selected cadmium tolerance in the springtail Orchesella cincta is correlated with increased metallothionein mRNA expression	INSECT BIOCHEMISTRY AND MOLECULAR BIOLOGY	2003	Populations of the springtail Orchesella cincta that live in metal contaminated soils have developed tolerance to cadmium by increased metal retention in the midgut epithelium and excretion at every moult. Regulation of the MT gene was studied in a tolerant population (Plombieres, Belgium) and a laboratory culture. Animals were exposed to a range of concentrations of cadmium in the food (0-1.5 mu…	12826101	10.1016/S0965-1748(03)00070-5	2	3
A075	Liang, J; Xia, XQ; Yuan, L; Zhang, W; Lin, KF; Zhou, BS; Hu, SQ	The reproductive responses of earthworms (Eisenia fetida) exposed to nanoscale zero-valent iron (nZVI) in the presence of decabromodiphenyl ether (BDE209)	ENVIRONMENTAL POLLUTION	2018	Reproductive toxicity of nanoscale zero-valent iron (nZVI) along with coexisting decabromodiphenyl ether (BDE209) to earthworm Eisenia fetida (E. fetida) remains unknown. In the present study, the reproductive responses of E. fetida exposed to 100, 500 and 1000 mg kg(-1) of nZVI showed a significant (P < 0.05) decline up to 35.6%, 60.0% and 93.3%, respectively, compared to the controls. Expressio…	29128245	10.1016/j.envpol.2017.10.130	2	3
A076	Tsyusko, OV; Hardas, SS; Shoults-Wilson, WA; Starnes, CP; Joice, G; Butterfield, DA; Unrine, JM	Short-term molecular-level effects of silver nanoparticle exposure on the earthworm, Eisenia fetida	ENVIRONMENTAL POLLUTION	2012	Short-term changes in levels of expression of nine stress response genes and oxidative damage of proteins were examined in Eisenia fetida exposed to polyvinylpyrrolidone (PVP) coated Ag nanoparticles (Ag-NP) and AgNO3 in natural soils. The responses varied significantly among days with the highest number of significant changes occurring on day three. Similarity in gene expression patterns between…	22960366	10.1016/j.envpol.2012.08.003	2	3
A077	Gomes, SIL; Soares, AMVM; Scott-Fordsmand, JJ; Amorim, MJB	Mechanisms of response to silver nanoparticles on Enchytraeus albidus (Oligochaeta): Survival, reproduction and gene expression profile	JOURNAL OF HAZARDOUS MATERIALS	2013	Silver has antimicrobial properties and silver nanoparticles (Ag-NPs) have been some of the most widely used NPs. Information regarding their effects is still insufficient, in particular for soil dwelling organisms. The standard soil Oligochaete Enchytraeus albidus was used to study the effects of Ag in soils, using differential gene expression (microarray) and population (survival, reproduction)…	23644687	10.1016/j.jhazmat.2013.04.005	2	3
A078	Choi, JS; Park, JW	Molecular characterization and toxicological effects of citrate-coated silver nanoparticles in a terrestrial invertebrate, the earthworm (Eisenia fetida)	MOLECULAR & CELLULAR TOXICOLOGY	2015	Silver is one of the most popular metals for use in synthesizing metal-based nanoparticles. Silver nanoparticles (AgNPs) are intensively applied within many industrial sectors. Previously, we observed unusual avoidance behavior in earthworms (Eisenia fetida) exposed to AgNPs. To understand the molecular basis of this abnormality, earthworms were exposed to AgNPs (1, 10, 100 mg/kg) or AgNO3 (100 m…		10.1007/s13273-015-0045-z	2	3
A079	Noordhoek, JW; Pipicelli, F; Barone, I; Franken, O; Montagne-Wajer, K; Marien, J; Verweij, RA; van Gestel, CAM; van Straalen, NM; Roelofs, D	Phenotypic and transcriptional responses associated with multi-generation exposure of Folsomia candida to engineered nanomaterials	ENVIRONMENTAL SCIENCE-NANO	2018	Sublethal effects of toxicants may cumulate over time and become apparent only when test organisms are exposed for multiple generations. In this study we determined phenotypic effects and transcriptional responses in the parthenogenetic soil invertebrate Folsomia candida over four generations, followed by two generations of recovery. Animals were exposed to two metal-based nanomaterials (NMs): co…		10.1039/c8en00456k	2	3
A080	Zhu, Y; Wu, XY; Liu, YX; Zhang, JY; Lin, DH	Synergistic growth inhibition effect of TiO2 nanoparticles and tris (1,3-dichloro-2-propyl) phosphate on earthworms in soil	ECOTOXICOLOGY AND ENVIRONMENTAL SAFETY	2021	The co-existence of organic pollutants and nanoparticles in the environment may lead to combined biological effects. The joint toxicity of pollutants and nanoparticles has been receiving increasing attention from researchers, but few studies have focused on soil biota due to the complexity of soil matrices. This study investigated the effects of tris(1,3-dichloro-2-propyl) phosphate (TDCIPP) at 0…	33069946	10.1016/j.ecoenv.2020.111462	2	3
A081	Spurgeon, DJ; Ricketts, H; Svendsen, C; Morgan, AJ; Kille, P	Hierarchical responses of soil invertebrates (earthworms) to toxic metal stress	ENVIRONMENTAL SCIENCE & TECHNOLOGY	2005	The concept of a hierarchical cascade of biological responses to stress occurring across different levels of biological organization is an underlying principle of both theoretical and regulatory ecology/ecotoxicology. This study investigates the reality of this cascade for earthworms exposed to toxic metal stress. Gene expression was the most sensitive endpoint (EC50 = 616 mu g Zn g(-1)) followed…	16082963	10.1021/es050033k	2	3
A082	Ricketts, HJ; Morgan, AJ; Spurgeon, DJ; Kille, P	Measurement of annetocin gene expression: a new reproductive biomarker in earthworm ecotoxicology	ECOTOXICOLOGY AND ENVIRONMENTAL SAFETY	2004	The emergence of new technologies from the genomics revolution will transform the potential application of biomarkers to assess how pollutants impact people, animals, and ecosystems. Genetic databases provide a huge resource from which candidate molecular biomarkers can be identified and, subsequently, exploited to address these issues. However, a major challenge is to link these novel molecular …	14659361	10.1016/j.ecoenv.2003.08.008	2	3
A083	Liu, T; Chen, D; Li, YQ; Wang, XG; Wang, FL	Enantioselective Bioaccumulation and Toxicity of the Neonicotinoid Insecticide Dinotefuran in Earthworms (Eisenia fetida)	JOURNAL OF AGRICULTURAL AND FOOD CHEMISTRY	2018	The enantioselective bioaccumulation and toxicity of dinotefuran in earthworms were studied in this study. The results showed that S-dinotefuran accumulated faster than Rac-dinotefuran and R-dinotefuran in earthworms. The acute toxicity of S-dinotefuran was 1.49 and 2.67 times that of the Rac-dinotefuran and R-dinotefuran in artificial soil during 14 days of exposure. At 1.0 mg/kg, the three test…	29652142	10.1021/acs.jafc.8b00285	2	3
A084	Chen, GQ; de Boer, TE; Wagelmans, M; van Gestel, CAM; van Straalen, NM; Roelofs, D	Integrating transcriptomics into triad-based soil-quality assessment	ENVIRONMENTAL TOXICOLOGY AND CHEMISTRY	2014	The present study examined how transcriptomics tools can be included in a triad-based soil-quality assessment to assess the toxicity of soils from riverbanks polluted by metals. To that end, the authors measured chemical soil properties and used the International Organization for Standardization guideline for ecotoxicological tests and a newly developed microarray for gene expression in the indic…	24382659	10.1002/etc.2508	2	3
A085	Novais, SC; Howcroft, CF; Carreto, L; Pereira, PM; Santos, MAS; De Coen, W; Soares, AMVM; Amorim, MJB	Differential gene expression analysis in Enchytraeus albidus exposed to natural and chemical stressors at different exposure periods	ECOTOXICOLOGY	2012	The soil oligochaete Enchytraeus albidus is a standard test organism used in biological testing for Environmental Risk Assessment (ERA). Although effects are known at acute and chronic level through survival, reproduction and avoidance behaviour endpoints, very little is known at the sub-cellular and molecular levels. In this study, the effects of soil properties (clay, organic matter and pH) and…	21892792	10.1007/s10646-011-0780-4	2	3
A086	Nota, B; Vooijs, R; van Straalen, NM; Roelofs, D	Expression of mtc in Folsomia candida indicative of metal pollution in soil	ENVIRONMENTAL POLLUTION	2011	The soil-living springtail Folsomia candida is frequently used in reproduction bioassays to assess soil contamination. Alternatively, the response of genes to contamination is assessed. In this study the expression of F. candida's gene encoding the deduced metallothionein-like motif containing protein (MTC) was assessed, using quantitative PCR, in response to six different metals, each at two con…	21296470	10.1016/j.envpol.2011.01.014	2	3
A087	Rocheleau, S; Arbour, M; Elias, M; Sunahara, GI; Masson, L	Toxicogenomic effects of nano- and bulk-TiO2 particles in the soil nematode Caenorhabditis elegans	NANOTOXICOLOGY	2015	The toxicity and toxicogenomics of selected anatase and rutile nanoparticles (NP) and bulk titanium dioxide (TiO2) particles were evaluated in the soil nematode Caenorhabditis elegans. Results indicated that bulk or nano-TiO2 particles were slightly toxic to soil nematode C. elegans, as measured by reproduction EC50 values ranging from 4 to 32 mg/L. Whole-genome microarray results indicated that …	25211548	10.3109/17435390.2014.948941	2	3
A088	Roh, JY; Lee, J; Choi, J	Assessment of stress-related gene expression in the heavy metal-exposed nematode Caenorhabditis elegans: A potential biomarker for metal-induced toxicity monitoring and environmental risk assessment	ENVIRONMENTAL TOXICOLOGY AND CHEMISTRY	2006	The toxicity of cadmium, lead, chromium, and arsenite on Caenorhabditis elegans was investigated to identify sensitive biomarkers for environmental monitoring and risk assessment. Effects of these metals on stress-related gene expression, growth, reproduction, and mortality of C. elegans were investigated under laboratory conditions. The possibility of using C. elegans as a biosensor for environm…	17089718	10.1897/05-676R.1	2	3
A089	Lackmann, C; Velki, M; Seiler, TB; Hollert, H	Herbicides diuron and fluazifop-p-butyl affect avoidance response and multixenobiotic resistance activity in earthworm Eisenia andrei	CHEMOSPHERE	2018	The usage of pesticides has been steadily increasing over the last decades, and among them herbicides are the most commonly used ones. Despite their main mode of action targeting plant organisms, they can also have adverse effects on non-target animal organisms. In soil ecosystems, earthworms play an important role due to their positive impacts on the soil functioning and they represent good mode…	29986216	10.1016/j.chemosphere.2018.07.008	2	3
A090	Simoes, T; Novais, SC; Natal-da-Luz, T; Devreese, B; de Boer, T; Roelofs, D; Sousa, JP; van Straalen, NM; Lemos, MFL	Using time-lapse omics correlations to integrate toxicological pathways of a formulated fungicide in a soil invertebrate	ENVIRONMENTAL POLLUTION	2019	The use of an integrative molecular approach can actively improve the evaluation of environmental health status and impact of chemicals, providing the knowledge to develop sentinel tools that can be integrated in risk assessment studies, since gene and protein expressions represent the first response barriers to anthropogenic stress. This work aimed to determine the mechanisms of toxic action of …	30623841	10.1016/j.envpol.2018.12.069	2	3
A091	Simoes, T; Novais, SC; Natal-Da-Luz, T; Devreese, B; de Boer, T; Roelofs, D; Sousa, JP; van Straalen, NM; Lemos, MFL	An integrative omics approach to unravel toxicity mechanisms of environmental chemicals: effects of a formulated herbicide	SCIENTIFIC REPORTS	2018	The use of integrative molecular approaches can aid in a comprehensive understanding of the effects of toxicants at different levels of biological organization, also supporting risk assessment. The present study aims to unravel the toxicity mechanisms of a widely used herbicide to the arthropod Folsomia candida exposed in a natural soil, by linking effects on reproduction, proteomics and genome-w…	30054531	10.1038/s41598-018-29662-6	2	3
A092	Yang, XL; Li, YB; Wang, X	Effects of ciprofloxacin exposure on the earthworm Eisenia fetida	ENVIRONMENTAL POLLUTION	2020	The widespread use of the antibiotic ciprofloxacin (CIP) poses a serious risk to soil organisms. Here, earthworms (Eisenia fetida) were used to explore the effect of CIP exposure on growth, reproduction, mortality, antioxidant enzyme activity, DNA damage, and mRNA levels. The results showed that mortality, weight, and reproduction did not change in response to CIP exposure. The antioxidant enzyme…	32146370	10.1016/j.envpol.2020.114287	2	3
A093	Kim, HM; Long, NP; Min, JE; Anh, NH; Kim, SJ; Yoon, SJ; Kwon, SW	Comprehensive phenotyping and multi-omic profiling in the toxicity assessment of nanopolystyrene with different surface properties	JOURNAL OF HAZARDOUS MATERIALS	2020	There is a growing concern regarding the toxic effects of terrestrial nanoplastic contaminants. However, an all encompassing phenotypingand omics-based strategy for the toxicity assessment of nanoplastics with different surface properties on soil living organisms remains to be established. Herein, we devised a comprehensive phenotyping and multi-omic profiling method to examine the molecular dist…	32937704	10.1016/j.jhazmat.2020.123005	2	3
A094	Asensio, V; Rodriguez-Ruiz, A; Garmendia, L; Andre, J; Kille, P; Morgan, AJ; Soto, M; Marigomez, I	Towards an integrative soil health assessment strategy: A three tier (integrative biomarker response) approach with Eisenia fetida applied to soils subjected to chronic metal pollution	SCIENCE OF THE TOTAL ENVIRONMENT	2013	This is a pilot study for assessing soil ecosystem health in chronically polluted sites on the basis of a 3-tier approach (screening + scoring + understanding) designed to be cost-effective and scientifically based, and to provide straightforward advice and support to managers and stakeholders involved in environmental protection. For the initial screening (Tier 1), the use of a highly sensitive,…	23178839	10.1016/j.scitotenv.2012.09.048	2	3
A095	Spurgeon, DJ; Sturzenbaum, SR; Svendsen, C; Hankard, PK; Morgan, AJ; Weeks, JM; Kille, P	Toxicological, cellular and gene expression responses in earthworms exposed to copper and cadmium	COMPARATIVE BIOCHEMISTRY AND PHYSIOLOGY C-TOXICOLOGY & PHARMACOLOGY	2004	This study correlates sub-organismal changes with toxicological effects in earthworms (Lumbricus rubellus) exposed to copper and cadmium. Both metals reduced survival and reproduction at the highest concentration (LC50 5.11 muM Cu g(-1) and 4.04 muM Cd g(-1); cocoon production EC(50)s 5.17 muM Cu g(-1) and 1.86 muM Cd g(-1), all values as dry mass soil). Cadmium significantly reduced lysosomal me…	15313442	10.1016/j.cca.2004.04.003	2	3
A096	Burgos, MG; Winters, C; Sturzenbaum, SR; Randerson, PF; Kille, P; Morgan, AJ	Cu and Cd effects on the earthworm Lumbricus rubellus in the laboratory: Multivariate statistical analysis of relationships between exposure, biomarkers, and ecologically relevant parameters	ENVIRONMENTAL SCIENCE & TECHNOLOGY	2005	This study sets out to examine the potential of a suite of novel molecular biomarkers as early warning indicators of environmental state and damage. Transcriptional responses of four genes, metallothionein 1 and 2, amine oxidase, and the lysosomal associated glycoprotein, were measured in the earthworm Lumbricus rubellus exposed to increasing concentrations of cadmium and copper in OECD soil. The…	15819235	10.1021/es049174x	2	3
A097	Bourdineaud, JP; Stambuk, A; Srut, M; Brkanac, SR; Ivankovic, D; Lisjak, D; Klobucar, RS; Dragun, Z; Bacic, N; Klobucar, GIV	Gold and silver nanoparticles effects to the earthworm Eisenia fetida - the importance of tissue over soil concentrations	DRUG AND CHEMICAL TOXICOLOGY	2021	To address and to compare the respective impact of gold and silver nanoparticles (Au and Ag NPs) in soil invertebrate, the earthworm Eisenia fetida was exposed to soil containing 2, 10, and 50 mg/kg of Au and Ag in both nanoparticulate and ionic forms for 10 days. Both metal NPs were 2-15 times less bioavailable than their ionic forms, and displayed similar transfer coefficients from soil to eart…	30945571	10.1080/01480545.2019.1567757	2	3
A098	Unrine, JM; Tsyusko, OV; Hunyadi, SE; Judy, JD; Bertsch, PM	Effects of Particle Size on Chemical Speciation and Bioavailability of Copper to Earthworms (Eisenia fetida) Exposed to Copper Nanoparticles	JOURNAL OF ENVIRONMENTAL QUALITY	2010	To investigate the role of particle size on the oxidation, bioavailability, and adverse effects of manufactured Cu nanoparticles (NPs) in soils, we exposed the earthworm Eisenia fetida to a series of concentrations of commercially produced NPs labeled as 20- to 40-nm or <100-nm Cu in artificial soil media. Effects on growth, mortality, reproduction, and expression of a variety of genes associated…	21284291	10.2134/jeq2009.0387	2	3
A099	Liu, YR; Zheng, YM; Da, Y; He, JZ	Effect of Soil Hg Stress on Expression of Heat Shock Protein Gene in Springtail Folsomia Candida	MOLECULAR ENVIRONMENTAL SOIL SCIENCE AT THE INTERFACES IN THE EARTH'S CRITICAL ZONE	2010	Transcriptional responses of hsp70 gene of the Folsomia candida were detected by relative real-time PCR assay when the springtail was exposed to a vegetable soil with different Hg concentrations or different exposure time. Results showed that the hsp70 gene expression level was significantly up-regulated when soil Hg was >= 0.25 mg.kg(-1). The responses of this gene expression were strongly induc…		10.1007/978-3-642-05297-2_17	2	3
A100	Simoes, T; Novais, SC; Natal-da-Luz, T; Renaud, M; Leston, S; Ramos, F; Rombke, J; Roelofs, D; van Straalen, NM; Sousa, JP; Lemos, MFL	From laboratory to the field: Validating molecular markers of effect in Folsomia candida exposed to a fungicide-based formulation	ENVIRONMENT INTERNATIONAL	2019	Under controlled laboratory conditions, toxicity data tend to be less variable than in more realistic in-field studies and responses may thus differ from those in the natural environment, creating uncertainty. The validation of data under environmental conditions is therefore a major asset in environmental risk assessment of chemicals. The present study aimed to validate the mode of action of a c…	30981023	10.1016/j.envint.2019.03.073	2	3
A101	Gomes, SIL; Roca, CP; Scott-Fordsmand, JJ; Amorim, MJB	High-throughput transcriptomics reveals uniquely affected pathways: AgNPs, PVP-coated AgNPs and Ag NM300K case studies	ENVIRONMENTAL SCIENCE-NANO	2017	Understanding the mode of action of nanomaterials (NMs) aids in improving predictions and environmental risk assessment. In the present study, a high-throughput (HTP) microarray was used to study Enchytraeus crypticus gene expression. Four Ag materials (Ag NM300K, PVP-coated AgNPs, AgNPs, and AgNO3) were tested at reproduction effect concentrations, EC20 and EC50, to anchor gene expression respon…		10.1039/c6en00652c	2	3
A102	Novo, M; Lahive, E; Diez-Ortiz, M; Matzke, M; Morgan, AJ; Spurgeon, DJ; Svendsen, C; Kille, P	Different routes, same pathways: Molecular mechanisms under silver ion and nanoparticle exposures in the soil sentinel Eisenia fetida	ENVIRONMENTAL POLLUTION	2015	Use of nanotechnology products is increasing; with silver (Ag) nanoparticles particularly widely used. A key uncertainty surrounding the risk assessment of AgNPs is whether their effects are driven through the same mechanism of action that underlies the toxic effects of Ag ions. We present the first full transcriptome study of the effects of Ag ions and NPs in an ecotoxicological model soil inver…	26204059	10.1016/j.envpol.2015.07.010	2	3
A103	Demuynck, S; Grumiaux, F; Mottler, V; Schikorski, D; Lemiere, S; Lepretre, A	Cd/Zn exposure interactions on metallothionein response in Eisenia fetida (Annelida, Oligochaeta)	COMPARATIVE BIOCHEMISTRY AND PHYSIOLOGY C-TOXICOLOGY & PHARMACOLOGY	2007	We studied metallothionein (NIT) response in the manure worm Eisenia fetida after exposures to cadmium (Cd), zinc (Zn) or cadmium and zinc spiked media. NIT was studied both at the protein level by Dot Immunobinding Assay, (DIA) and at the expression level by Northern blotting. Cd was highly accumulated by worms whereas Zn body concentration was regulated. In addition, Zn would limit Cd accumulat…	17433784	10.1016/j.cbpc.2007.03.001	2	3
A104	Demuynck, S; Grumiaux, F; Mottier, V; Schikorski, D; Lemiere, S; Lepretre, A	Metallothionein response following cadmium exposure in the oligochaete Eisenia fetida	COMPARATIVE BIOCHEMISTRY AND PHYSIOLOGY C-TOXICOLOGY & PHARMACOLOGY	2006	We studied the metallothionein (NIT) response in cadmium-exposed worms (Eisenia fetida) both at the protein level by Dot Immunobinding Assay (DIA) with a polyclonal antibody raised against the most immunogenic part of this protein and at the expression level by Northern blotting using a specific probe. NIT appeared as two close isoforms. DIA results clearly demonstrated significant differences in…	16814611	10.1016/j.cbpc.2006.05.004	2	3
A105	Liu Y, Fang K, Zhang X, Liu T, Wang X.	Enantioselective toxicity and oxidative stress effects of acetochlor on earthworms (Eisenia fetida) by mediating the signaling pathway	Sci Total Environ	2020	Acetochlor (ACT) as a widely used chiral chloroacetamide herbicide is appropriate to evaluate the potential toxicity in soil ecosystems at enantiomeric level. The acute and subchronic toxicities of R-acetochlor (R-ACT) and S-acetochlor (S-ACT) on earthworms (Eisenia fetida) were investigated in the present study. Residual analyses showed that S-ACT degraded faster than R-ACT in artificial soil wi…		10.1016/j.scitotenv.2020.142630	2	3
A106	Yao X, Qiao Z, Zhang F, Liu X, Du Q, Zhang J, Li X, Jiang X.	Effects of a novel fungicide benzovindiflupyr in Eisenia fetida: Evaluation through different levels of biological organization	Environ Pollut	2021	Although benzovindiflupyr (BZF), which is a novel succinate dehydrogenase inhibitor fungicide, has considerable application potential worldwide, its extensive use is toxic to non-targeted soil organisms. Therefore, this study aimed to evaluate the acute and subchronic toxicity of BZF to earthworms (Eisenia fetida). The acute toxicity of BZF to adult and larval earthworms was measured, as indicate…		10.1016/j.envpol.2020.116336	2	3
A107	Liu T, Fang K, Liu Y, Zhang X, Han L, Wang X.	Enantioselective residues and toxicity effects of the chiral triazole fungicide hexaconazole in earthworms (Eisenia fetida)	Environ Pollut	2021	The enantioselective toxic effect and environmental behavior of chiral pesticides have attracted increasing research attention. In this study, the enantioselective toxicity and residues of hexaconazole (HEX) in earthworms (Eisenia fetida) were investigated. In the present study, significant enantioselective degradation characteristics were observed in artificial soil with the R-enantiomer prefere…		10.1016/j.envpol.2020.116269	2	3
A108	Pedrini-Martha, V., M. Niederwanger, R. Kopp, R. Schnegg, and R. Dallinger	Physiological, Diurnal and Stress-Related Variability of Cadmium-Metallothionein Gene Expression in Land Snails	PLOS One	2016	The terrestrial Roman snail Helix pomatia has successfully adapted to strongly fluctuating conditions in its natural soil habitat. Part of the snail’s stress defense strategy is its ability to express Metallothioneins (MTs). These are multifunctional, cysteine-rich proteins that bind and inactivate transition metal ions (Cd2+, Zn2+, Cu+) with high affinity. In Helix pomatia a Cadmium (Cd)-selecti…	26935042	https://doi.org/10.1371/journal.pone.0150442	3	3
NA	Huang, TP; Xiao, Y; Pan, JR; Chen, Z; Li, LF; Xu, L; Zhang, LL; Guan, X	Aerobic Cr(VI) Reduction by an Indigenous Soil Isolate Bacillus thuringiensis BRC-ZYR2	PEDOSPHERE	2014	Chromium (Cr) may cause losses in the yield of field plant, which is one of the favorite habitats of Bacillus thuringiensis (Bt). The purposes of our study were to assess the Cr(VI)-resistance and Cr(VI)-reducing abilities of an indigenous soil isolate of Bt and to determine the factors governing Cr(VI) reduction. Towards this end a novel dichromate-reducing Bt BRC-ZYR2, characterized with insect…		10.1016/S1002-0160(14)60051-5	1	1
NA	Kumar, R; Pradhan, A; Khan, FA; Lindstrom, P; Ragnvaldsson, D; Ivarsson, P; Olsson, PE; Jass, J	Comparative Analysis of Stress Induced Gene Expression in Caenorhabditis elegans following Exposure to Environmental and Lab Reconstituted Complex Metal Mixture	PLOS ONE	2015	Metals are essential for many physiological processes and are ubiquitously present in the environment. However, high metal concentrations can be harmful to organisms and lead to physiological stress and diseases. The accumulation of transition metals in the environment due to either natural processes or anthropogenic activities such as mining results in the contamination of water and soil environ…	26168046	10.1371/journal.pone.0132896	3	1
NA	Maity, S; Hattacharya, S; Chaudhury, S	Metallothionein response in earthworms Lampito mauritii (Kinberg) exposed to fly ash	CHEMOSPHERE	2009	Among pollutants, the coal fly ash occupies a significant position in industrial wastes. The fly ash matrix is a complex mixture of various organic (polyhalogenated compounds) and inorganic (Si, Al, Fe, As, Cd, Bi. Hg, etc.) chemicals. The application of fly ash for agricultural purposes and as landfills may lead to the contamination of the land with some of the toxic chemical compounds present i…	19683786	10.1016/j.chemosphere.2009.07.011	2	1
NA	Pauwels, M; Frerot, H; Souleman, D; Vandenbulcke, F	Using biomarkers in an evolutionary context: Lessons from the analysis of biological responses of oligochaete annelids to metal exposure	ENVIRONMENTAL POLLUTION	2013	Anthropogenic activities may lead to the accumulation of inorganic and organic compounds in topsoils. Biota living in close contact with contaminated soils may experience stress at different levels of biological organization throughout the continuum from molecular to community level. Biological responses observed at the individual or infra-individual level of biological organization led to the de…	23707006	10.1016/j.envpol.2013.05.005	2	1
NA	Anbalagan, C; Lafayette, I; Antoniou-Kourounioti, M; Gutierrez, C; Martin, JR; Chowdhuri, DK; De Pomerai, DI	Use of transgenic GFP reporter strains of the nematode Caenorhabditis elegans to investigate the patterns of stress responses induced by pesticides and by organic extracts from agricultural soils	ECOTOXICOLOGY	2013	As a free-living nematode, C. elegans is exposed to various pesticides used in agriculture, as well as to persistent organic residues which may contaminate the soil for long periods. Following on from our previous study of metal effects on 24 GFP-reporter strains representing four different stress-response pathways in C. elegans (Anbalagan et al. Ecotoxicology 21:439-455, 2012), we now present pa…	23081760	10.1007/s10646-012-1004-2	2	1
NA	Zhou, D; Yang, J; Li, H; Lu, Q; Liu, YD; Lin, KF	Ecotoxicological evaluation of low-concentration bisphenol A exposure on the soil nematode Caenorhabditis elegans and intrinsic mechanisms of stress response in vivo	ENVIRONMENTAL TOXICOLOGY AND CHEMISTRY	2016	As a representative species of nematodes, Caenorhabditis elegans is an attractive animal model for evaluating ecotoxicological effects and intrinsic mechanisms of the stress response in vivo. To acquire a better knowledge of environmental effects of bisphenol A (BPA), ecotoxicological evaluations were conducted using C. elegans on the physiological (growth, locomotion behaviors, and reproduction)…	26748796	10.1002/etc.3349	2	1
NA	Gong, P; Perkins, EJ	Earthworm toxicogenomics: A renewed genome-wide quest for novel biomarkers and mechanistic insights	APPLIED SOIL ECOLOGY	2016	As sentinel species, earthworms such as Eisenia spp. and Lumbricus spp. have been considered among the best bioindicators or biomonitors for soil ecosystems owing to their close contact with the environment and essential roles in soil pedogenesis, structure, fertility and the terrestrial food chain. Earthworms have also been used extensively for assessing environmental risk and chemical toxicity …		10.1016/j.apsoil.2015.11.005	2	1
NA	Lopes, BCH; Zeppelini, D; Pontes, DS; Amado, EM	First characterization of multixenobiotic activity in Collembola: An approach on cadmium-induced response	COMPARATIVE BIOCHEMISTRY AND PHYSIOLOGY C-TOXICOLOGY & PHARMACOLOGY	2021	ATP-binding cassette (ABC) efflux pumps mediate the activity of the Multixenobiotic Resistance (MXR) mechanism and have been proposed as a biomarker of environmental pollution mainly in aquatic invertebrates. MXR activity was never investigated in Collembola and represents a potential tool for soil biomonitoring. This study aimed to characterize for the first time the activity of ABC efflux pumps…	32777464	10.1016/j.cbpc.2020.108850	2	1
NA	Garcia-Espineira, M; Tejeda-Benitez, L; Olivero-Verbel, J	Toxicity of atrazine- and glyphosate-based formulations on Caenorhabditis elegans	ECOTOXICOLOGY AND ENVIRONMENTAL SAFETY	2018	Atrazine and Glyphosate are herbicides massively used in agriculture for crop protection. Upon application, they are available to the biota in different ecosystems. The aim of this research was to evaluate the toxicity of Glyphosate and Atrazine based formulations (GBF and ABF, respectively). Caenorhabditis elegans was exposed to different concentrations of each single formulation, and to the mix…	29550685	10.1016/j.ecoenv.2018.02.075	2	1
NA	Ogunlaja, A; Sharma, V; Lin, J	Ex-situ induction of Metallothionein gene in Lybiodrilus violaceous post cadmium and zinc exposure	GENE REPORTS	2020	Background: Earthworms are good indicators used in evaluating the health status of the terrestrial ecosystem and metallothionein (Mt) is a biomarker monitored during environmental studies. There is however a dearth of information on metallothioneins in African earthworms. Libyodrilus violaceous is a West African earthworm well investigated and reported including its tolerance to metal pollution b…		10.1016/j.genrep.2020.100701	2	1
NA	de Boer, ME; de Boer, TE; Marien, J; Timmermans, MJTN; Nota, B; van Straalen, NM; Ellers, J; Roelofs, D	Reference genes for QRT-PCR tested under various stress conditions in Folsomia candida and Orchesella cincta (Insecta, Collembola)	BMC MOLECULAR BIOLOGY	2009	Background: Genomic studies measuring transcriptional responses to changing environments and stress currently make their way into the field of evolutionary ecology and ecotoxicology. To investigate a small to medium number of genes or to confirm large scale microarray studies, Quantitative Reverse Transcriptase PCR (QRT-PCR) can achieve high accuracy of quantification when key standards, such as …	19486513	10.1186/1471-2199-10-54	2	1
NA	Anderson, C; Cunha, L; Sechi, P; Kille, P; Spurgeon, D	Genetic variation in populations of the earthworm, Lumbricus rubellus, across contaminated mine sites	BMC GENETICS	2017	Background: Populations of the earthworm, Lumbricus rubellus, are commonly found across highly contaminated former mine sites and are considered to have under-gone selection for mitigating metal toxicity. Comparison of adapted populations with those found on less contaminated soils can provide insights into ecological processes that demonstrate the long-term effects of soil contamination. Contemp…	29149838	10.1186/s12863-017-0557-8	2	1
NA	Li, G; Wang, K; Liu, YH	Molecular cloning and characterization of a novel pyrethroid-hydrolyzing esterase originating from the Metagenome	MICROBIAL CELL FACTORIES	2008	Background: Pyrethroids and pyrethrins are widely used insecticides. Extensive applications not only result in pest resistance to these insecticides, but also may lead to environmental issues and human exposure. Numerous studies have shown that very high exposure to pyrethroids might cause potential problems to man and aquatic organisms. Therefore, it is important to develop a rapid and efficient…	19116015	10.1186/1475-2859-7-38	1	1
NA	Gong, P; Donohue, KB; Mayo, AM; Wang, YP; Hong, HX; Wilbanks, MS; Barker, ND; Guan, X; Gust, KA	Comparative toxicogenomics of three insensitive munitions constituents 2,4-dinitroanisole, nitroguanidine and nitrotriazolone in the soil nematode Caenorhabditis elegans	BMC SYSTEMS BIOLOGY	2018	BackgroundEcotoxicological studies on the insensitive munitions formulation IMX-101 and its components 2,4-dinitroanisole (DNAN), nitroguanidine (NQ) and nitrotriazolone (NTO) in various organisms showed that DNAN was the main contributor to the overall toxicity of IMX-101 and suggested that the three compounds acted independently. These results motivated this toxicogenomics study to discern toxi…	30547801	10.1186/s12918-018-0636-0	2	1
NA	Wang, N; Wang, H; Tang, CC; Lei, SJ; Shen, WQ; Wang, C; Wang, GB; Wang, Z; Wang, L	Toxicity evaluation of boron nitride nanospheres and water-soluble boron nitride in Caenorhabditis elegans	INTERNATIONAL JOURNAL OF NANOMEDICINE	2017	Boron nitride (BN) nanomaterials have been increasingly explored for potential biological applications. However, their toxicity remains poorly understood. Using Caenorhabditis elegans as a whole-animal model for toxicity analysis of two representative types of BN nanomaterials BN nanospheres (BNNSs) and highly water-soluble BN nanomaterial (named BN-800-2) - we found that BNNSs overall toxicity w…	28860759	10.2147/IJN.S130960	2	1
NA	Chen, X; Gu, XY; Zhao, XP; Ma, X; Pan, YN; Wang, XR; Ji, R	Species-dependent toxicity, accumulation, and subcellular partitioning of cadmium in combination with tetrabromobisphenol A in earthworms	CHEMOSPHERE	2018	Cadmium (Cd) and tetrabromobisphenol A (TBBPA) are two ubiquitous pollutants in soils and are often found together at electronic waste recycling sites. In this study, their toxicity as well as the accumulation and subcellular partitioning of Cd were determined in two ecologically different earthworms Eisenia fetida and Metaphire guillelmi exposed for 14 days to Cd (1 mg kg(-1)) and TBBPA (10, 50,…	30208529	10.1016/j.chemosphere.2018.07.106	2	1
NA	Sturzenbaum, SR; Georgiev, O; Morgan, AJ; Kille, P	Cadmium detoxification in earthworms: From genes to cells	ENVIRONMENTAL SCIENCE & TECHNOLOGY	2004	Cadmium pollution has clear ecotoxicological consequences as it is readily bio-available and has a reported tendency to bio-accumulate in soil biota. Understanding the mechanisms of cadmium trafficking pathways within sentinel terrestrial invertebrates, such as the earthworm, is therefore considered to be of importance. Using X-ray microanalysis, quantitative polymerase chain reaction, and immuno…	15597883	10.1021/es049822c	2	1
NA	Queiros, L; Pereira, JL; Goncalves, FJM; Pacheco, M; Aschner, M; Pereira, P	Caenorhabditis elegans as a tool for environmental risk assessment: emerging and promising applications for a nobelized worm	CRITICAL REVIEWS IN TOXICOLOGY	2019	Caenorhabditis elegans has been an invaluable model organism in research fields such as developmental biology and neurobiology. Neurotoxicity is one of the subfields greatly profiting from the C. elegans model within biomedical context, while the corresponding potential of the organism applied to environmental studies is relevant but has been largely underexplored. Within the biomedical scope, th…	31268799	10.1080/10408444.2019.1626801	2	1
NA	STRINGHAM, EG; CANDIDO, EPM	TRANSGENIC HSP16-LACZ STRAINS OF THE SOIL NEMATODE CAENORHABDITIS-ELEGANS AS BIOLOGICAL MONITORS OF ENVIRONMENTAL-STRESS	ENVIRONMENTAL TOXICOLOGY AND CHEMISTRY	1994	Caenorhabditis elegans is a small, free-living hermaphroditic nematode that is widely used for the investigation of basic biological phenomena at the genetic and molecular levels. The hsp16 genes in this system encode a family of stress-inducible 16-kDa proteins. Stable transgenic nematode lines were derived that carry fusions of the hsp 16 genes to the Escherichia coli lacZ reporter gene. These …		10.1897/1552-8618(1994)13[1211:THLSOT]2.0.CO;2	2	1
NA	Anbalagan, C; Lafayette, I; Antoniou-Kourounioti, M; Haque, M; King, J; Johnsen, B; Baillie, D; Gutierrez, C; Martin, JAR; de Pomerai, D	Transgenic nematodes as biosensors for metal stress in soil pore water samples	ECOTOXICOLOGY	2012	Caenorhabditis elegans strains carrying stress-reporter green fluorescent protein transgenes were used to explore patterns of response to metals. Multiple stress pathways were induced at high doses by most metals tested, including members of the heat shock, oxidative stress, metallothionein (mtl) and xenobiotic response gene families. A mathematical model (to be published separately) of the gene …	22037694	10.1007/s10646-011-0804-0	2	1
NA	Bicho, RC; Roelofs, D; Marien, J; Scott-Fordsmand, JJ; Amorim, MJB	Epigenetic effects of (nano)materials in environmental species - Cu case study in Enchytraeus crypticus	ENVIRONMENT INTERNATIONAL	2020	Chemical stressors can induce epigenomic changes, i.e., changes that are transferred to the next generation, even when the stressor is removed. Literature on chemical induced epigenetic effects in environmental species is scarce. We here provide the first results on epigenetic effects caused by nanomaterials with an environmental OECD standard soil model species Enchytraeus crypticus species. We …	31924578	10.1016/j.envint.2019.105447	2	1
NA	Kim, D; Cui, R; Moon, J; Kwak, JI; An, YJ	Soil ecotoxicity study of DEHP with respect to multiple soil species	CHEMOSPHERE	2019	Di (2-ethylhexyl) phthalate or DEHP is classified as an endocrine-disrupting chemical. It is used as a plasticizer and pesticide additive. Moreover, it has a half-life of about 150-300 days. Thus, it is present in the soil environment and soil risk assessments for DEHP are needed. However, a number of studies have focused on the effects of DEHP in a single soil species. In this study, we conducte…	30384308	10.1016/j.chemosphere.2018.10.163	2	1
NA	Liu, T; Wang, XG; Chen, D; Li, YQ; Wang, FL	Growth, reproduction and biochemical toxicity of chlorantraniliprole in soil on earthworms (Eisenia fetida)	ECOTOXICOLOGY AND ENVIRONMENTAL SAFETY	2018	Diamide insecticides have become the fourth most commonly used insecticide class in the world. Chlorantraniliprole (CAP) is a first-generation diamide insecticide with broad application potential. In this experiment, the eco-toxicity of CAP in soil at 0.1, 1.0, 5.0 and 10.0 mg/kg on earthworms (Eisenia fetida) was evaluated during a 42 d exposure. More specifically, the environmental fate and tra…	29268110	10.1016/j.ecoenv.2017.12.010	2	1
NA	Liu, T; Wang, XG; Xu, JL; You, XW; Chen, D; Wang, FL; Li, YQ	Biochemical and genetic toxicity of dinotefuran on earthworms (Eisenia fetida)	CHEMOSPHERE	2017	Dinotefuran is a third-generation neonicotinoid insecticide, that is considered promising due to its excellent properties. In the present work, the biochemical and genetic toxicity of dinotefuran on earthworms were evaluated at a series of environmental background concentrations. Meanwhile, the effective concentrations of dinotefuran in artificial soil during the entire exposure period were monit…	28260655	10.1016/j.chemosphere.2017.02.113	2	1
NA	Irizar, A; Izagirre, U; de Cerio, OD; Marigomez, I; Soto, M	Zonation in the digestive tract of Eisenia fetida: Implications in biomarker measurements for toxicity assessment	COMPARATIVE BIOCHEMISTRY AND PHYSIOLOGY C-TOXICOLOGY & PHARMACOLOGY	2014	Eisenia fetida is a model species for soil health assessment and different biomarkers that detect either the presence of bioavailable contaminants or their biological effect have been developed. These parameters are performed in a target tissue or whole earthworm, without considering the marked zonation in histological organisation, enzyme activities and gene expression pattern existing along the…	24291736	10.1016/j.cbpc.2013.11.006	2	1
NA	Dennis, JL; Mutwakil, MHAZ; Lowe, KC; de Pomerai, DI	Effects of metal ions in combination with a non-ionic surfactant on stress responses in a transgenic nematode	AQUATIC TOXICOLOGY	1997	Exposure to metal ions induces a stress response by activating beta-galactosidase expression in a strain of transgenic nematode (Caenorhabditis elegans strain PC72) carrying an E. coli lacZ gene under the control of an hsp16 heat-shock promoter sequence. This system can also be activated by several organic toxicants, and low beta-galactosidase activities are induced in worms exposed to non-ionic …		10.1016/S0166-445X(97)00043-X	2	1
NA	Shashikumar, S; Rajini, PS	Cypermethrin elicited responses in heat shock protein and feeding in Caenorhabditis elegans	ECOTOXICOLOGY AND ENVIRONMENTAL SAFETY	2010	Heat shock proteins (Hsp) are a family of stress proteins, which are elicited in response to a variety of stressors in organisms. The objective of this study was to explore the potential of cypermethrin, a synthetic pyrethroid insecticide, on induction of small heat shock proteins (Hsp16) and feeding response in transgenic Caenorhabditis elegans PC72 (Hsp16-LacZ). A concentration-dependent inhibi…	20417559	10.1016/j.ecoenv.2010.02.003	2	1
NA	Menzel, R; Sturzenbaum, S; Barenwaldt, A; Kulas, J; Steinberg, CEW	Humic material induces behavioral and global transcriptional responses in the nematode Caenorhabditis elegans	ENVIRONMENTAL SCIENCE & TECHNOLOGY	2005	Humic materials are complex organic molecules constituting the most abundant source of natural organic matter (NOM) in freshwater and soil ecosystems. Recent advances have identified that they interfere with biological systems, via the induction of biotransformation enzymes, the inhibition of photosynthetic oxygen release (in freshwater plants), the production of internal oxidative stress, or thr…	16294870	10.1021/es050884s	2	1
NA	Brulle, F; Mitta, G; Cocquerelle, C; Vieau, D; Lemiere, S; Lepretre, A; vandenBulcke, F	Cloning and real-time PCR testing of 14 potential biomarkers in Eisenia fetida following cadmium exposure	ENVIRONMENTAL SCIENCE & TECHNOLOGY	2006	important biological activities could be affected in metal exposed species, and among the main physiological functions, immunity may provide one (or more) effector(s) which expression can be directly affected by a metal exposure in various macroinvertebrates. As many proteinic effectors showed a high degree of homology between species, we have developed a PCR approach to characterize partial mRNA…	16683633	10.1021/es052299x	2	1
NA	Roh, JY; Lee, H; Kwon, JH	Changes in the Expression of cyp35a family Genes in the Soil Nematode Caenorhabditis elegans under Controlled Exposure to Chlorpyrifos Using Passive Dosing	ENVIRONMENTAL SCIENCE & TECHNOLOGY	2014	In order to use sensitive molecular-level biomarkers for the evaluation of environmental risks, it is necessary to establish a quantitative dose-response relationship. Passive dosing is regarded as a promising new technique for maintaining a constant exposure condition of hydrophobic chemicals in the assay medium. The main goals of the present study were (1) to quantitatively compare gene express…	25122055	10.1021/es5027773	2	1
NA	Roh, JY; Sim, SJ; Yi, J; Park, K; Chung, KH; Ryu, DY; Choi, J	Ecotoxicity of Silver Nanoparticles on the Soil Nematode Caenorhabditis elegans Using Functional Ecotoxicogenomics	ENVIRONMENTAL SCIENCE & TECHNOLOGY	2009	In the present study, the ecotoxicity of silver nanoparticles (AgNPs) was investigated in Caenorhabditis elegans using survival, growth, and reproduction, as the ecotoxicological endpoints, as well as stress response gene expression. Whole genome microarray was used to screen global changes in C. elegans transcription profiles after AgNPs exposure, followed by quantitative analysis of selected ge…	19544910	10.1021/es803477u	2	1
NA	Liang, SH; Jeng, YP; Chiu, YW; Chen, JH; Shieh, BS; Chen, CY; Chen, CC	Cloning, expression, and characterization of cadmium-induced metallothionein-2 from the earthworms Metaphire posthuma and Polypheretima elongata	COMPARATIVE BIOCHEMISTRY AND PHYSIOLOGY C-TOXICOLOGY & PHARMACOLOGY	2009	In this study we report the sequences of MT-2 cDNA from two species of Megascoleidae earthworms, Metaphire posthuma and Polypheretima elongata, by mRNA differential display after exposure of the organisms to cadmium. Complementary (c)DNA was verified as the MT-2 gene by the characteristics of its predicted translation product, namely a high cysteine content, conserved CXC motifs, and a molecular …	18834958	10.1016/j.cbpc.2008.09.004	2	1
NA	Roh, JY; Jung, IH; Lee, JY; Choi, JH	Toxic effects of di(2-ethylhexyl)phthalate on mortality, growth, reproduction and stress-related gene expression in the soil nematode Caenorhabditis elegcans	TOXICOLOGY	2007	In this study, di(2-ethylhexyl)phthalate (DEHP) toxicities to Caenorhabditis elegans were investigated using multiple toxic endpoints, such as mortality, growth, reproduction and stress-related gene expression, focusing on the identification of chemical-induced gene expression as a sensitive biomarker for DEHP monitoring. The possible use of C. elegans as a sentinel organism in the monitoring of …	17604895	10.1016/j.tox.2007.05.008	2	1
NA	Roh, JY; Choi, J	Cyp35a2 gene expression is involved in toxicity of fenitrothion in the soil nematode Caenorhabditis elegans	CHEMOSPHERE	2011	In this study, the effect of organophosphorous (OP) pesticide, fenitrothion (FT), on the non-target organism was investigated using the soil nematode. Caenorhabditis elegans. Toxicity was investigated on multiple biological levels, from organism to molecular levels, such as, immoblity, growth, fertility, development, acetyl cholinesterase (AChE) activity and stress-response gene expressions. FT m…	21658740	10.1016/j.chemosphere.2011.05.010	2	1
NA	Roh, JY; Park, YK; Park, K; Choi, J	Ecotoxicological investigation of CeO2 and TiO2 nanoparticles on the soil nematode Caenorhabditis elegans using gene expression, growth, fertility, and survival as endpoints	ENVIRONMENTAL TOXICOLOGY AND PHARMACOLOGY	2010	In this study, the potential harmful effect of cerium dioxide (CeO2), and titanium dioxide (TiO2) nanoparticles on the environment was investigated using Caenorhabditis elegans ecotoxicity tests. Multiple toxic endpoints, Such as stress-response gene expression, growth, fertility, and survival, were analyzed in C. elegans, in response to the CeO2 and TiO2 exposure. To investigate relationship bet…	21787599	10.1016/j.etap.2009.12.003	2	1
NA	Fajardo, C; Sacca, ML; Costa, G; Nande, M; Martin, M	Impact of Ag and Al2O3 nanoparticles on soil organisms: In vitro and soil experiments	SCIENCE OF THE TOTAL ENVIRONMENT	2014	In vitro analyses were conducted to assess the impact of Al2O3 and Ag nanoparticles on two common soil bacteria, Bacillus cereus and Pseudomonas stutzeri. Al2O3 nanoparticles did not show significant toxicity at any dose or time assayed, whereas exposure to 5 mg L-1 Ag nanoparticles for 48 h caused bactericidal effects. Moreover, alterations at the morphological level were observed by transmissio…	24374587	10.1016/j.scitotenv.2013.12.043	2	1
NA	Nadeau, D; Corneau, S; Plante, I; Morrow, G; Tanguay, RM	Evaluation for Hsp70 as a biomarker of effect of pollutants on the earthworm Lumbricus terrestris	CELL STRESS & CHAPERONES	2001	Induction of heat shock proteins (Hsps) is often associated with a cellular response to a harmful stress or to adverse life conditions. The main aims of the present study were (1) to assess if stress-induced Hsp70 could be used to monitor exposure of the earthworm species Lumbricus terrestris to various soil pollutants, (2) to assess the specificity of pollutants in their tissue targeting and in …	11599577	10.1379/1466-1268(2001)006<0153:EFHAAB>2.0.CO;2	2	1
NA	Velki, M; Weltmeyer, A; Seiler, TB; Hollert, H	Acute toxicities and effects on multixenobiotic resistance activity of eight pesticides to the earthworm Eisenia andrei	ENVIRONMENTAL SCIENCE AND POLLUTION RESEARCH	2019	Investigations of deleterious effects on non-target species, including earthworms, have been conducted for a number of pesticides, but there is a need for additional assessments of potential adverse effects. In the present study, the acute toxicity of eight pesticides to the earthworm Eisenia andrei was assessed and compared. The exposures were conducted using the filter paper contact toxicity me…	30569353	10.1007/s11356-018-3959-x	2	1
NA	Inokuchi, A; Yamamoto, R; Morita, F; Takumi, S; Matsusaki, H; Ishibashi, H; Tominaga, N; Arizono, K	Effects of lithium on growth, maturation, reproduction and gene expression in the nematode Caenorhabditis elegans	JOURNAL OF APPLIED TOXICOLOGY	2015	Lithium (Li) has been widely used to treat bipolar disorder, and industrial use of Li has been increasing; thus, environmental pollution and ecological impacts of Li have become a concern. This study was conducted to clarify the potential biological effects of LiCl and Li2CO3 on a nematode, Caenorhabditis elegans as a model system for evaluating soil contaminated with Li. Exposure of C. elegans t…	25644961	10.1002/jat.3058	2	1
NA	Starnes, DL; Lichtenberg, SS; Unrine, JM; Starnes, CP; Oostveen, EK; Lowry, GV; Bertsch, PM; Tsyusko, OV	Distinct transcriptomic responses of Caenorhabditis elegans to pristine and sulfidized silver nanoparticles	ENVIRONMENTAL POLLUTION	2016	Manufactured nanoparticles (MNP) rapidly undergo aging processes once released from products. Silver sulfide (Ag2S) is the major transformation product formed during the wastewater treatment process for Ag-MNP. We examined toxicogenomic responses of pristine Ag-MNP, sulfidized Ag-MNP (sAg-MNP), and AgNO3 to a model soil organism, Caenorhabditis elegans. Transcriptomic profiling of nematodes which…	26925754	10.1016/j.envpol.2016.01.020	2	1
NA	Starnes, D; Unrine, J; Chen, C; Lichtenberg, S; Starnes, C; Svendsen, C; Kille, P; Morgan, J; Baddar, ZE; Spear, A; Bertsch, P; Chen, KC; Tsyusko, O	Toxicogenomic responses of Caenorhabditis elegans to pristine and transformed zinc oxide nanoparticles	ENVIRONMENTAL POLLUTION	2019	Manufactured nanoparticles (MNPs) undergo transformation immediately after they enter wastewater treatment streams and during their partitioning to sewage sludge, which is applied to agricultural soils in form of biosolids. We examined toxicogenomic responses of the model nematode Caenorhabditis elegans to pristine and transformed ZnO-MNPs (phosphatized pZnO- and sulfidized sZnO-MNPs). To account…	30823346	10.1016/j.envpol.2019.01.077	2	1
NA	Audusseau, H; Vandenbulcke, F; Dume, C; Deschins, V; Pauwels, M; Gigon, A; Bagard, M; Dupont, L	Impacts of metallic trace elements on an earthworm community in an urban wasteland: Emphasis on the bioaccumulation and genetic characteristics in Lumbricus castaneus	SCIENCE OF THE TOTAL ENVIRONMENT	2020	Metallic trace elements (MTEs) soil pollution has become a worldwide concern, particularly regarding its impact on earthworms. Earthworms, which constitute the dominant taxon of soil macrofauna in temperate regions and are crucial ecosystem engineers, are in direct contact with MTEs. The impacts of MTE exposure on earthworms, however, vary by species, with some able to cope with high levels of co…	32105923	10.1016/j.scitotenv.2020.137259	2	1
NA	Pino-Otin, MR; Val, J; Ballestero, D; Navarro, E; Sanchez, E; Gonzalez-Coloma, A; Mainar, AM	Ecotoxicity of a new biopesticide produced by Lavandula luisieri on non-target soil organisms from different trophic levels	SCIENCE OF THE TOTAL ENVIRONMENT	2019	Plant-based biopesticides have become an eco-friendly alternative to synthetic pesticides by reducing the undesired environmental impacts and side-effects on human health. However, their effects on the environment and especially on non-target organisms have been little studied. This study analyses the ecotoxicological effects of the extract of Lavandula luisieri on soil non-target organisms from …	30927731	10.1016/j.scitotenv.2019.03.293	2	1
NA	Ma, LL; Xie, YW; Han, ZH; Giesy, JP; Zhang, XW	Responses of earthworms and microbial communities in their guts to Triclosan	CHEMOSPHERE	2017	Responses of the earthworm (Eisenia fetida) and compositions of associated microbial communities were determined after exposure to various concentrations of Triclosan (TCS) for 7 d. Concentrations of TCS were greater in intestines than in epidermis of earthworms, which suggested that earthworms accumulate TCS mainly by ingestion rather than by epidermic penetration. Exposure to TCS caused a conce…	27810239	10.1016/j.chemosphere.2016.10.079	2	1
NA	He, ZY; Wang, YH; Zhang, YW; Cheng, HY; Liu, XW	Stereoselective bioaccumulation of chiral PCB 91 in earthworm and its metabolomic and lipidomic responses	ENVIRONMENTAL POLLUTION	2018	Stereoselective bioaccumulation, elimination, metabolomic and lipidomic responses of earthworm Eisenia fetida exposed to chiral polychlorinated biphenyl (PCB) 91 in an earthworm-soil system were investigated. Preferential bioaccumulation of (-)-PCB 91 and elimination of (+)-PCB 91 were observed following 50 and 500 mu g/kgdwt exposures. Enantiomer fraction (EF) values decreased over time during t…	29587213	10.1016/j.envpol.2018.03.060	2	1
NA	Roelofs, D; Aarts, MGM; Schat, H; van Straalen, NM	Functional ecological genomics to demonstrate general and specific responses to abiotic stress	FUNCTIONAL ECOLOGY	2008	Stress is a major component of natural selection in soil ecosystems. The most prominent abiotic stress factors in the field are temperature extremes (heat, cold), dehydration (drought), high salinity and specific toxic compounds such as heavy metals. Organisms are able to deal with these stresses to a certain extent, which determines the limits of their ecological amplitudes. Functional genomic t…		10.1111/j.1365-2435.2007.01312.x	2	1
NA	Zhang, XL; Wang, XG; Liu, YL; Fang, K; Liu, T	The Toxic Effects of Sulfoxaflor Induced in Earthworms (Eisenia fetida) under Effective Concentrations	INTERNATIONAL JOURNAL OF ENVIRONMENTAL RESEARCH AND PUBLIC HEALTH	2020	Sulfoxaflor is a new kind of neonicotinoid insecticide that is used to control sap-feeding insect pests. In this study, a hazard assessment of sulfoxaflor on soil invertebrate earthworms was performed under effective concentrations. The results showed that different exposure times and doses had significant influence on the toxicity of sulfoxaflor. Sulfoxaflor degraded quickly in artificial soil w…	32155971	10.3390/ijerph17051740	2	1
NA	LaCourse, EJ; Hernandez-Viadel, M; Jefferies, JR; Svendsen, C; Spurgeon, DJ; Barrett, J; Morgan, AJ; Kille, P; Brophy, PM	Glutathione transferase (GST) as a candidate molecular-based biomarker for soil toxin exposure in the earthworm Lumbricus rubellus	ENVIRONMENTAL POLLUTION	2009	The earthworm Lumbricus rubellus (Hoffmeister, 1843) is a terrestrial pollution sentinel. Enzyme activity and transcription of phase II detoxification superfamily glutathione transferases (GST) is known to respond in earthworms after soil toxin exposure, suggesting GST as a candidate molecular-based pollution biomarker. This study combined sub-proteomics, bioinformatics and biochemical assay to c…	19346039	10.1016/j.envpol.2009.03.015	2	1
NA	Mendes, LA; Maria, VL; Scott-Fordsmand, JJ; Amorim, MJB	Ag Nanoparticles (Ag NM300K) in the Terrestrial Environment: Effects at Population and Cellular Level in Folsomia candida (Collembola)	INTERNATIONAL JOURNAL OF ENVIRONMENTAL RESEARCH AND PUBLIC HEALTH	2015	The effects of nanomaterials have been primarily assessed based on standard ecotoxicity guidelines. However, by adapting alternative measures the information gained could be enhanced considerably, e.g., studies should focus on more mechanistic approaches. Here, the environmental risk posed by the presence of silver nanoparticles (Ag NM300K) in soil was investigated, anchoring population and cellu…	26473892	10.3390/ijerph121012530	2	1
NA	Gomes, SIL; Scott-Fordsmand, JJ; Amorim, MJB	Cellular Energy Allocation to Assess the Impact of Nanomaterials on Soil Invertebrates (Enchytraeids): The Effect of Cu and Ag	INTERNATIONAL JOURNAL OF ENVIRONMENTAL RESEARCH AND PUBLIC HEALTH	2015	The effects of several copper (Cu) and silver (Ag) nanomaterials were assessed using the cellular energy allocation (CEA), a methodology used to evaluate the energetic status and which relates with organisms' overall condition and response to toxic stress. Enchytraeus crypticus (Oligochatea), was exposed to the reproduction effect concentrations EC20/(50) of several Cu and Ag materials (CuNO3, Cu…	26086707	10.3390/ijerph120606858	2	1
NA	Staempfli, C; Becker-van Slooten, B; Tarradellas, J	Hsp70 instability and induction by a pesticide in Folsomia candida	BIOMARKERS	2002	The heat shock protein Hsp70 has been shown to be a promising biomarker in aquatic and terrestrial organisms. However, its analysis in the soil insect Folsomia candida (Collembola) poses many problems as the protein is particularly unstable in this species. Western blotting has shown that the principal degradation fragment has a size of 48 kDa. We have developed a Western blot method that avoids …	12101786	10.1080/13547500110086900	2	1
NA	Ribeiro, MJ; Maria, VL; Scott-Fordsmand, JJ; Amorim, MJB	Oxidative Stress Mechanisms Caused by Ag Nanoparticles (NM300K) are Different from Those of AgNO3: Effects in the Soil Invertebrate Enchytraeus crypticus	INTERNATIONAL JOURNAL OF ENVIRONMENTAL RESEARCH AND PUBLIC HEALTH	2015	The mechanisms of toxicity of Ag nanoparticles (NPs) are unclear, in particular in the terrestrial environment. In this study the effects of AgNP (AgNM300K) were assessed in terms of oxidative stress in the soil worm Enchytraeus crypticus, using a range of biochemical markers [catalase (CAT), glutathione peroxidase (GPx), glutathione S-transferase (GST), glutathione reductase (GR), total glutathi…	26287225	10.3390/ijerph120809589	2	1
NA	Wang, CX; Zhang, QM; Wang, FF; Liang, WX	Toxicological effects of dimethomorph on soil enzymatic activity and soil earthworm (Eisenia fetida)	CHEMOSPHERE	2017	The objective of this study was to evaluate the toxicity of the fungicide dimethomorph to soil microbial activity and the earthworm Eisenia fetida. Multiple biomarkers, namely, four soil enzymes (urease, dehydrogenase, invertase, and acid phosphatase), four earthworm biochemical indices (dismutase, catalase, cellulase, and malondialdehyde), and the transcriptional levels of both target genes (dis…	27886533	10.1016/j.chemosphere.2016.11.090	2	1
NA	Novais, SC; Gomes, NC; Soares, AMVM; Amorim, MJB	Antioxidant and neurotoxicity markers in the model organism Enchytraeus albidus (Oligochaeta): mechanisms of response to atrazine, dimethoate and carbendazim	ECOTOXICOLOGY	2014	The present study aimed to investigate the effects of dimethoate, atrazine and carbendazim on the antioxidant defences and neuronal function of the soil organism Enchytraeus albidus. Effects were studied at concentrations known to affect their reproduction (EC20, EC50 and EC90) and along time (2, 4, 8, 14 and 21 days). In general, responses were more pronounced at periods of exposure longer than …	24912478	10.1007/s10646-014-1265-z	2	1
NA	Wang, YB; Ezemaduka, AN; Li, ZH; Chen, ZY; Song, CT	Joint Toxicity of Arsenic, Copper and Glyphosate on Behavior, Reproduction and Heat Shock Protein Response in Caenorhabditis elegans	BULLETIN OF ENVIRONMENTAL CONTAMINATION AND TOXICOLOGY	2017	The soil nematode Caenorhabditis elegans was used in 24-h acute exposures to arsenic (As), copper (Cu) and glyphosate (GPS) and to mixtures of As/Cu and As/GPS to investigate the effects of mixture exposures in the worms. A synergistic type of interaction was observed for acute toxicity with the As/Cu and As/GPS mixtures. Sublethal 24-h exposures of 1/1000, 1/100 and 1/10 of the LC50 concentratio…	28224177	10.1007/s00128-017-2042-5	2	1
NA	Meyer, D; Williams, PL	TOXICITY TESTING OF NEUROTOXIC PESTICIDES IN Caenorhabditis elegans	JOURNAL OF TOXICOLOGY AND ENVIRONMENTAL HEALTH-PART B-CRITICAL REVIEWS	2014	The use of pesticides is ubiquitous worldwide, and these chemicals exert adverse effects on both target and nontarget species. Understanding the modes of action of pesticides, as well as quantifying exposure concentration and duration, is an important goal of clinicians and environmental health scientists. Some chemical exposures result in adverse effects on the nervous system. The nematode Caeno…	25205216	10.1080/10937404.2014.933722	2	1
NA	Hopewell, H; Floyd, KG; Burnell, D; Hancock, JT; Allainguillaume, J; Ladomery, MR; Wilson, ID	Residual ground-water levels of the neonicotinoid thiacloprid perturb chemosensing of Caenorhabditis elegans	ECOTOXICOLOGY	2017	This study investigated the neurological effects of residual ground-water levels of thiacloprid on the non-target organism Caenorhabditis elegans. Nematodes treated with thiacloprid showed a dose-dependent and significantly increased twitch response at concentrations above 50 ng mL(-1) that disabled their forward locomotion in liquid culture. In comparison with untreated controls, 10 ng mL(-1) th…	28643160	10.1007/s10646-017-1826-z	2	1
NA	Givaudan, N; Binet, F; Le Bot, B; Wiegand, C	Earthworm tolerance to residual agricultural pesticide contamination: Field and experimental assessment of detoxification capabilities	ENVIRONMENTAL POLLUTION	2014	This study investigates if acclimatization to residual pesticide contamination in agricultural soils is reflected in detoxification, antioxidant enzyme activities and energy budget of earthworms. Five fields within a joint agricultural area exhibited different chemical and farming histories from conventional cultivation to organic pasture. Soil multiresidual pesticide analysis revealed up to 9 mo…	24874794	10.1016/j.envpol.2014.05.001	2	1
NA	Roh, JY; Choi, J	Ecotoxicological evaluation of chlorpyrifos exposure on the nematode Caenorhabditis elegans	ECOTOXICOLOGY AND ENVIRONMENTAL SAFETY	2008	To investigate the effects of chlorpyrifos (CP), an organophosphorus insecticide, on the soil nematode Caenorhabditis elegans, the toxicity of the insecticide on the molecular, biochemical, and physiological levels were investigated upon sublethal exposure, and an acute toxicity test was conducted using lethality as an endpoint. To assess the molecular-level effect, stress-related gene expression…	18187192	10.1016/j.ecoenv.2007.11.007	2	1
NA	Wen, SF; Liu, C; Wang, YW; Xue, YN; Wang, XT; Wang, JH; Xia, XM; Kim, YM	Oxidative stress and DNA damage in earthworm (Eisenia fetida) induced by triflumezopyrim exposure	CHEMOSPHERE	2021	Triflumezopyrim is an excellent pesticide for preventing and controlling rice planthoppers. It is widely used in the production of field rice and mainly through spraying with some inadvertent loss of pesticide to the soil. The future may bring development and utilization of seeds containing triflumezopyrim which will certainly impact earthworms. To evaluate the toxic effects of triflumezopyrim on…	33049500	10.1016/j.chemosphere.2020.128499	2	1
NA	Gomes, SIL; Soares, AMVM; Amorim, MJB	Changes in cellular energy allocation in Enchytraeus crypticus exposed to copper and silver-linkage to effects at higher level (reproduction)	ENVIRONMENTAL SCIENCE AND POLLUTION RESEARCH	2015	Under stressful conditions, organisms often try to detoxify by mobilizing certain energy sources with costs to various functions, e.g. growth or reproduction. Cellular energy allocation (CEA) is a commonly used methodology to evaluate the energetic status of an organism. In the present study, the effects of copper (Cu) and silver (Ag) were evaluated on the total energy budget of Enchytraeus crypt…	25971807	10.1007/s11356-015-4630-4	2	1
NA	Margerit, A; Lecomte-Pradines, C; Svendsen, C; Frelon, S; Gomez, E; Gilbin, R	Nested interactions in the combined toxicity of uranium and cadmium to the nematode Caenorhabditis elegans	ECOTOXICOLOGY AND ENVIRONMENTAL SAFETY	2015	Uranium is a natural, ubiquitous radioactive element for which elevated concentrations can be found in the vicinity of some nuclear fuel cycle facilities or intensive farming areas, and most often in mixtures with other contaminants such as cadmium, due to co-occurrence in geological ores (e.g. U- or P-ore). The study of their combined effects on ecosystems is of interest to better characterize s…	25938694	10.1016/j.ecoenv.2015.04.023	2	1
NA	Tsyusko, OV; Unrine, JM; Spurgeon, D; Blalock, E; Starnes, D; Tseng, M; Joice, G; Bertsch, PM	Toxicogenomic Responses of the Model Organism Caenorhabditis elegans to Gold Nanoparticles	ENVIRONMENTAL SCIENCE & TECHNOLOGY	2012	We used Au nanoparticles (Au-NPs) as a model for studying particle-specific effects of manufactured nanomaterials (MNMs) by examining the toxicogenomic responses in a model soil organism, Caenorhabditis elegans. Global genome expression for nematodes exposed to 4-nm citrate-coated Au-NPs at the LC10 level (5.9 mg.L-1) revealed significant differential expression of 797 genes. The levels of expres…	22372763	10.1021/es2033108	2	1
NA	Rui, Q; Zhao, YL; Wu, QL; Tang, M; Wang, DY	Biosafety assessment of titanium dioxide nanoparticles in acutely exposed nematode Caenorhabditis elegans with mutations of genes required for oxidative stress or stress responset	CHEMOSPHERE	2013	We used Caenorhabditis elegans to investigate whether acute exposure to TiO2-NPs at the concentration of 20 mu g L-1 reflecting predicted environmental relevant concentration and 25 mg L-1 reflecting concentration in food can cause toxicity on nematodes with mutations of susceptible genes. Among examined mutants associated with oxidative stress and stress response, we found that genes of sod-2, s…	24001673	10.1016/j.chemosphere.2013.08.007	2	1
NA	Hu, C; Hou, J; Zhu, Y; Lin, DH	Multigenerational exposure to TiO2 nanoparticles in soil stimulates stress resistance and longevity of survived C. elegans via activating insulin/IGF-like signaling	ENVIRONMENTAL POLLUTION	2020	With increasing release of nanoparticles (NPs) into the environment, soil organisms likely suffer from high dose and long duration of NPs contamination, while the effect of NPs across multiple generations in soil is rarely studied. Herein, we investigated how multigenerational exposure to different crystal forms (anatase, rutile, and their mixture) of TiO2 NPs (nTiO(2)) affected the survival, beh…	32203849	10.1016/j.envpol.2020.114376	2	1
NA	Spiegler, V; Hensel, A; Seggewiss, J; Lubisch, M; Liebau, E	Transcriptome analysis reveals molecular anthelmintic effects of procyanidins in C. elegans	PLOS ONE	2017	Worldwide, more than 1 billion people are affected by infestations with soil-transmitted helminths and also in veterinary medicine helminthiases are a severe threat to livestock due to emerging resistances against the common anthelmintics. Proanthocyanidins have been increasingly investigated for their anthelmintic properties, however, except for an interaction with certain proteins of the nemato…		10.1371/journal.pone.0184656	2	1
NA	Khare, P; Sonane, M; Nagar, Y; Moin, N; Ali, S; Gupta, KC; Satish, A	Size dependent toxicity of zinc oxide nano-particles in soil nematode Caenorhabditis elegans	NANOTOXICOLOGY	2015	Zinc oxide nano-particles (ZnO NPs), with their unique physico-chemical properties conferred by various size formulations, are extensively used in consumer products. The enormous usage coupled with their release to the environment demands risk assessment of ZnO NPs on health and the environment. Toxicity of ZnO NPs is well understood in comparison to the bulk ZnO. However, toxicity in relation to…	25051332	10.3109/17435390.2014.940403	2	1
NA	Polak, N; Read, DS; Jurkschat, K; Matzke, M; Kelly, FJ; Spurgeon, DJ; Sturzenbaum, SR	Metalloproteins and phytochelatin synthase may confer protection against zinc oxide nanoparticle induced toxicity in Caenorhabditis elegans	COMPARATIVE BIOCHEMISTRY AND PHYSIOLOGY C-TOXICOLOGY & PHARMACOLOGY	2014	Zinc oxide nanopartides (ZnONPs) are used in large quantities by the cosmetic, food and textile industries. Here we exposed Caenorhabditis elegans wild-type and a metal sensitive triple knockout mutant (mt1-1;mt1-2;pcs-1) to ZnONPs (0-50 mg/L) to study strain and exposure specific effects on transcription, reactive oxygen species generation, the biomolecular phenotype (measured by Raman microspec…	24333255	10.1016/j.cbpc.2013.12.001	2	1
NA	Panday R, Bhatt PS, Bhattarai T, Shakya K, Sreerama L.	Aldehyde dehydrogenase expression in Metaphire posthuma as a bioindicator to monitor heavy metal pollution in soil	BMC Res Notes	2016	Background Soil contamination and associated pollution plays a detrimental role in soil flora and fauna. Soil is processed and remodeled by subterranean earthworms, accordingly are referred to as soil chemical engineers. These worms, besides processing carbon and nitrogen, serve as minors for processing metals. In heavy metal contaminated soils, they accumulate heavy metals, which in turn cause a…		10.1186/s13104-016-2297-7	2	1
NA	Whitaker, VM; Price, JF; Peres, NA; MacRae, AW; Santos, BM; Folta, KM; Noling, JW	Current Strawberry Research at the University of Florida	VII INTERNATIONAL STRAWBERRY SYMPOSIUM	2014	The University of Florida (UF) seeks to advance strawberry (Fragaria spp.) research through a team approach. Researchers in the areas of breeding, genomics, entomology, pathology, weed science, nematology and horticulture serve a 3,700 ha industry in Florida that provides winter strawberry fruit to the United States and Canada. UF cultivars comprise 70% of the Florida industry and are important i…			1	1
NA	Qamar, Z; Tariq, M; Rehman, T; Iqbal, MS; Sarwar, MB; Sharif, MN; Hassan, Z; Ahmad, A; Zahra, A; Latif, A; Rashid, B; Zaidi, MA; Tabassum, B; Hassan, S; Baksh, A; Javaid, M; Akram, S; Azam, S; Naz, F; Ahmed, S; Bajwa, KS; Awan, MF; Shahid, N; Ali, A; Riaz, S; Bashir, B; Sadiq, K; Kokab, QU; Yousaf, I; Farooq, AM; Javed, MA; Rahman, ZU; Saleem, MZ; Yasmin, A; Bhatti, MU; Arif, U; Bashir, K; Jamal,…	Trackable CEMB-Klean Cotton Transgenic Technology: Afforadable Climate Neutral Agri-biotech Industrialization for Developing Countries	ADVANCEMENTS IN LIFE SCIENCES	2019	Background: Transgenic technology reflects the incorporation of novel useful traits in crop plants like cotton for economic benefits by overcoming the problems including insects' pests and weeds in special. The present study is the success story of the continuous effort of CEMB team started back in the 1990s. Methods: This study includes characterization of a large number of Bacillus thuringiensi…			1	1
NA	Gorny, AM; Wang, X; Pethybridge, SJ	Extracting Genomic DNA from Root-Knot Nematode Infested Soil using Fe3O4 Super Paramagnetic Nanoparticles	PHYTOPATHOLOGY	2017				1	1
NA	Gorny, A; Wang, X; Pethybridge, S	Using Fe3O4 super paramagnetic nanoparticles for isolation of genomic DNA from soil for detection of root knot nematode	PHYTOPATHOLOGY	2017				1	1
NA	Zeng, Y; Abdo, Z; Charkowski, A; Stewart, JE; Frost, K	Responses of Bacterial and Fungal Community Structure to Different Rates of 1,3-Dichloropropene Fumigation	PHYTOBIOMES JOURNAL	2019	1,3-Dichloropropene (1,3-D) is a well-known nematicidal soil fumigant on many crop species. Currently, little is known about its impact on soil microbial communities using culture-free methods. In this study, we investigated changes in soil bacterial and fungal diversity and composition at two depths (30.5 and 61 cm) in response to management practices of applying 1,3-D at four different rates (1…		10.1094/PBIOMES-11-18-0055-R	1	1
NA	Liu, YJ; Zaprasis, A; Liu, SJ; Drake, HL; Horn, MA	The earthworm Aporrectodea caliginosa stimulates abundance and activity of phenoxyalkanoic acid herbicide degraders	ISME JOURNAL	2011	2-Methyl-4-chlorophenoxyacetic acid (MCPA) is a widely used phenoxyalkanoic acid (PAA) herbicide. Earthworms represent the dominant macrofauna and enhance microbial activities in many soils. Thus, the effect of the model earthworm Aporrectodea caliginosa (Oligochaeta, Lumbricidae) on microbial MCPA degradation was assessed in soil columns with agricultural soil. MCPA degradation was quicker in so…	20740027	10.1038/ismej.2010.140	1	1
NA	Nica, DV; Popescu, C; Draghici, GA; Andrica, FM; Privistirescu, IA; Gergen, II; Stoger, R	High-level dietary cadmium exposure is associated with global DNA hypermethylation in the gastropod hepatopancreas	PLOS ONE	2017	5-methylcytosine (5mC) is a key epigenetic mark which influences gene expression and phenotype. In vertebrates, this epigenetic mark is sensitive to Cd exposure, but there is no information linking such an event with changes in global 5mC levels in terrestrial gastropods despite their importance as excellentecotoxicological bioindicators of metal contamination. Therefore, we first evaluated total…	28877233	10.1371/journal.pone.0184221	1	1
NA	Entz, SC; Kawchuk, LM; Johnson, DL	Discovery of a North American genetic variant of the entomopathogenic fungus Metarhizium anisopliae var. anisopliae pathogenic to grasshoppers	BIOCONTROL	2008	A genetic variant of the entomopathogenic fungus Metarhizium anisopliae var. anisopliae, isolated from a soil in Alberta, Canada, from a location with a history of severe grasshopper infestations, was evaluated for pathogenicity in bioassays of living grasshoppers. Mortality in treated individuals drawn from a laboratory colony was 99% (LT50 = 6.7 days, LT90 = 9.6 days) at 12 days post-inoculatio…		10.1007/s10526-006-9061-1	1	1
NA	Broeks, A; Gerrard, B; Allikmets, R; Dean, M; Plasterk, RHA	Homologues of the human multidrug resistance genes MRP and MDR contribute to heavy metal resistance in the soil nematode Caenorhabditis elegans	EMBO JOURNAL	1996	Acquired resistance of mammalian cells to multiple chemotherapeutic drugs can result from enhanced expression of the multidrug resistance-associated protein (MRP), which belongs to the ABC transporter superfamily, ABC transporters play a role in the protection of organisms against exogenous toxins by cellular detoxification processes, We have identified four MRP homologues in the soil nematode Ca…	8947035	10.1002/j.1460-2075.1996.tb01001.x	1	1
NA	Costa, D; Marien, J; Janssens, TKS; van Gestel, CAM; Driessen, G; Sousa, JP; van Straalen, NM; Roelofs, D	Influence of adaptive evolution of cadmium tolerance on neutral and functional genetic variation in Orchesella cincta	ECOTOXICOLOGY	2012	Adaptation to environmental toxicants, such as metals, can affect population genetic diversity, both at neutral and selectable loci. At the transcriptional level, evolution of metal tolerance is possible due to the existence of polymorphisms in the cis-regulatory sequences of stress-responsive genes such as the metallothionein gene (mt). This study investigated the influence of cadmium adaptation…	22717685	10.1007/s10646-012-0961-9	1	1
NA	Meharg, C; Meharg, AA	Silicon, the silver bullet for mitigating biotic and abiotic stress, and improving grain quality, in rice?	ENVIRONMENTAL AND EXPERIMENTAL BOTANY	2015	Adequate silicon fertilization greatly boosts rice yield and mitigates biotic and abiotic stress, and improves grain quality through lowering the content of cadmium and inorganic arsenic. This review on silicon dynamics in rice considers recent advances in our understanding of the role of silicon in rice, and the challenges of maintaining adequate silicon fertility within rice paddy systems. Sili…		10.1016/j.envexpbot.2015.07.001	1	1
NA	Siddiqui, IA; Shaukat, SS	Phenylacetic acid-producing Rhizoctonia solani represses the biosynthesis of nematicidal compounds in vitro and influences biocontrol of Meloidogyne incognita in tomato by Pseudomonas fluorescens strain CHA0 and its GM derivatives	JOURNAL OF APPLIED MICROBIOLOGY	2005	Aims: The aim of the present investigation was to determine the influence of Rhizoctonia solani and its pathogenicity factor on the production of nematicidal agent(s) by Pseudomonas fluorescens strain CHA0 and its GM derivatives in vitro and nematode biocontrol potential by bacterial inoculants in tomato. Methods and Results: One (Rs7) of the nine R. solani isolates from infected tomato roots inh…	15610416	10.1111/j.1365-2672.2004.02457.x	1	1
NA	Park, D; Hahm, JH; Park, S; Ha, G; Chang, GE; Jeong, H; Kim, H; Kim, S; Cheong, E; Paik, YK	A conserved neuronal DAF-16/FoxO plays an important role in conveying pheromone signals to elicit repulsion behavior in Caenorhabditis elegans	SCIENTIFIC REPORTS	2017	Animals use pheromones as a conspecific chemical language to respond appropriately to environmental changes. The soil nematode Caenorhabditis elegans secretes ascaroside pheromones throughout the lifecycle, which influences entry into dauer phase in early larvae, in addition to sexual attraction and aggregation. In adult hermaphrodites, pheromone sensory signals perceived by worms usually elicit …	28775361	10.1038/s41598-017-07313-6	1	1
NA	Knott, KE; Haimi, J	High mitochondrial DNA sequence diversity in the parthenogenetic earthworm Dendrobaena octaedra	HEREDITY	2010	Apomictic parthenogens are clonal organisms with limited genetic opportunity for increasing diversity beyond mutation. However, such species can be successful and have been shown to harbor more genetic diversity than might be expected. Here we surveyed diversity of the cytochrome oxidase subunit I gene from the mitochondrial genome of the earthworm Dendrobaena octaedra, an apomictic parthenogen. …	20372182	10.1038/hdy.2010.31	1	1
NA	Plaza, S; Weber, J; Pajonk, S; Thomas, J; Talke, IN; Schellenberg, M; Pradervand, S; Burla, B; Geisler, M; Martinoia, E; Kramer, U	Wounding of Arabidopsis halleri leaves enhances cadmium accumulation that acts as a defense against herbivory	BIOMETALS	2015	Approximately 0.2 % of all angiosperms are classified as metal hyperaccumulators based on their extraordinarily high leaf metal contents, for example > 1 % zinc, > 0.1 % nickel or > 0.01 % cadmium (Cd) in dry biomass. So far, metal hyperaccumulation has been considered to be a taxon-wide, constitutively expressed trait, the extent of which depends solely on available metal concentrations in the s…	25753945	10.1007/s10534-015-9829-9	1	1
NA	Mendoza, O; Pretell, K; Ramirez, B; Sandoval, J; Caballero, JL; Dorado, G	Metagenomic Analyses of Biofilms on Whiteleg Shrimp (Litopenaeus vannamei) Effluents: Implications for Worldwide Aquaculture Bioremediation and Environmental Sustainability in the Current Trend of Climate Change and Global Warming - State of the Art and Experimental Proof of Concept	REVIEWS IN FISHERIES SCIENCE & AQUACULTURE	2020	Aquaculture is considered the fastest-growing food supply, invertebrates being a key element; in particular, whiteleg shrimp (Litopenaeus vannamei). They contribute to human welfare, albeit potential negative environmental effects should be properly addressed. Indeed, the environmental impact of aquaculture is lower than using wild captures. Therefore, shrimp aquaculture is reviewed in relation t…		10.1080/23308249.2020.1820720	1	1
NA	Knolhoff, LM; Walden, KKO; Ratcliffe, ST; Onstad, DW; Robertson, HM	Microarray analysis yields candidate markers for rotation resistance in the western corn rootworm beetle, Diabrotica virgifera virgifera	EVOLUTIONARY APPLICATIONS	2010	As pest species may evolve resistance to chemical controls, they may also evolve resistance to cultural control methods. Yearly rotation of corn (Zea mays) with another crop interrupts the life cycle of the western corn rootworm beetle (Diabrotica virgifera virgifera, Coleoptera: Chrysomelidae), but behavioral resistance to crop rotation is now a major problem in the Midwest of the USA. Resistant…	25567900	10.1111/j.1752-4571.2009.00094.x	1	1
NA	Fackelmann, G; Sommer, S	Microplastics and the gut microbiome: How chronically exposed species may suffer from gut dysbiosis	MARINE POLLUTION BULLETIN	2019	As small pieces of plastics known as microplastics pollute even the remotest parts of Earth, research currently focuses on unveiling how this pollution may affect biota. Despite increasing awareness, one potentially major consequence of chronic exposure to microplastics has been largely neglected: the impact of the disruption of the symbiosis between host and the natural community and abundance p…	31789155	10.1016/j.marpolbul.2019.04.030	1	1
NA	STIEKEMA, WJ	RAW-MATERIALS - INTRODUCING PEST RESISTANCE IN PLANTS TO CREATE GREEN RAW-MATERIALS	FOOD BIOTECHNOLOGY	1991	At present an enormous amount of chemicals is used in agriculture to ensure high yields of all types of crops. These chemicals are utilized for various purposes, like fertilization or soil disinfection. These chemicals have excellently performed their function, but on the other hand they have often a negative effect on the environment and sometimes on food products, made from chemically treated c…		10.1080/08905439109549807	1	1
NA	Helgason, E; Okstad, OA; Caugant, DA; Johansen, HA; Fouet, A; Mock, M; Hegna, I; Kolsto, AB	Bacillus anthracis, Bacillus cereus, and Bacillus thuringiensis - One species on the basis of genetic evidence	APPLIED AND ENVIRONMENTAL MICROBIOLOGY	2000	Bacillus anthracis, Bacillus cereus, and Bacillus thuringiensis are members of the Bacillus cereus group of bacteria, demonstrating widely different phenotypes and pathological effects. B. anthracis causes the acute fatal disease anthrax and is a potential biological weapon due to its high toxicity. B. thuringiensis produces intracellular protein crystals toxic to a wide number of insect larvae a…	10831447	10.1128/AEM.66.6.2627-2630.2000	1	1
NA	Raymond, B; Wyres, KL; Sheppard, SK; Ellis, RJ; Bonsall, MB	Environmental Factors Determining the Epidemiology and Population Genetic Structure of the Bacillus cereus Group in the Field	PLOS PATHOGENS	2010	Bacillus thuringiensis (Bt) and its insecticidal toxins are widely exploited in microbial biopesticides and genetically modified crops. Its population biology is, however, poorly understood. Important issues for the safe, sustainable exploitation of Bt include understanding how selection maintains expression of insecticidal toxins in nature, whether entomopathogenic Bt is ecologically distinct fr…	20502683	10.1371/journal.ppat.1000905	1	1
NA	Sanchis, V	From microbial sprays to insect-resistant transgenic plants: history of the biospesticide Bacillus thuringiensis. A review	AGRONOMY FOR SUSTAINABLE DEVELOPMENT	2011	Bacillus thuringiensis, known as Bt, is a spore-forming bacterium that occurs naturally in soil and that produces highly specific insecticidal proteins called Cry proteins. These proteins are stomach poisons that specifically affect insects. Today, Bt preparations are considered as the most effective, specific and environmentally-friendly bioinsecticides; they have been used as biological pestici…		10.1051/agro/2010027	1	1
NA	Faddeeva, A; Studer, RA; Kraaijeveld, K; Sie, D; Ylstra, B; Marien, J; op den Camp, HJM; Datema, E; den Dunnen, JT; van Straalen, NM; Roelofs, D	Collembolan Transcriptomes Highlight Molecular Evolution of Hexapods and Provide Clues on the Adaptation to Terrestrial Life	PLOS ONE	2015	Background Collembola (springtails) represent a soil-living lineage of hexapods in between insects and crustaceans. Consequently, their genomes may hold key information on the early processes leading to evolution of Hexapoda from a crustacean ancestor. Method We assembled and annotated transcriptomes of the Collembola Folsomia candida and Orchesella cincta, and performed comparative analysis with…	26075903	10.1371/journal.pone.0130600	1	1
NA	Prigigallo, MI; Melillo, MT; Bubici, G; Dobrev, PI; Vankova, R; Cillo, F; Veronico, P	Ozone treatments activate defence responses against Meloidogyne incognita and Tomato spotted wilt virus in tomato	PEST MANAGEMENT SCIENCE	2019	BACKGROUND Ozonated water (O(3)wat) soil drench and/or foliar spray applications were evaluated for their potential to control the root-knot nematode Meloidogyne incognita (RKN) and the airborne pathogen Tomato spotted wilt virus (TSWV) in tomato. We investigated how O(3)wat modulates the salicylic acid/jasmonic acid/ethylene (SA/JA/ET) signalling network in the host, locally and systemically, to…	30701652	10.1002/ps.5362	1	1
NA	Ramkumar, N; Rathinam, M; Singh, S; Kesiraju, K; Muniyandi, V; Singh, NK; Dash, PK; Sreevathsa, R	Assessment of Pigeonpea (Cajanus cajan L.) transgenics expressing Bt ICPs, Cry2Aa and Cry1AcF under nethouse containment implicated an effective control against herbivory by Helicoverpa armigera (Hubner)	PEST MANAGEMENT SCIENCE	2020	BACKGROUND Pigeonpea is a source of quality proteins and the main constituent of a well-balanced diet for majority of Indian population. One of the major constraints in the production of pigeonpea is a polyphagous insect pest, Helicoverpa armigera. Non-availability of resistant sources in the germplasm and limitations in conventional breeding have been key factors for continued yield losses. Addi…	31840900	10.1002/ps.5722	1	1
NA	Tan, QQ; Zhu, L; Li, Y; Liu, W; Ma, WH; Lei, CL; Wang, XP	A De Novo Transcriptome and Valid Reference Genes for Quantitative Real-Time PCR in Colaphellus bowringi	PLOS ONE	2015	Background The cabbage beetle Colaphellus bowringi Baly is a serious insect pest of crucifers and undergoes reproductive diapause in soil. An understanding of the molecular mechanisms of diapause regulation, insecticide resistance, and other physiological processes is helpful for developing new management strategies for this beetle. However, the lack of genomic information and valid reference gen…	25692689	10.1371/journal.pone.0118693	1	1
NA	Pepato, AR; Klimov, PB	Origin and higher-level diversification of acariform mites - evidence from nuclear ribosomal genes, extensive taxon sampling, and secondary structure alignment	BMC EVOLUTIONARY BIOLOGY	2015	Background: Acariformes is the most species-rich and morphologically diverse radiation of chelicerate arthropods, known from the oldest terrestrial ecosystems. It is also a key lineage in understanding the evolution of this group, with the most vexing question whether mites, or Acari (Parasitiformes and Acariformes) is monophyletic. Previous molecular studies recovered Acari either as monophyleti…	26330076	10.1186/s12862-015-0458-2	1	1
NA	Sorathia, N; Chawda, N; Saraki, K; Rajadhyaksha, MS; Hejmadi, M	hif-1 plays a role in hypoxia-induced gustatory plasticity of Caenorhabditis elegans	INTERNATIONAL JOURNAL OF NEUROSCIENCE	2019	Background: Hypoxia-inducible factor 1 (HIF-1) is a key transcription factor in the detection of low oxygen levels, inducing expression of genes involved in mediating the response to hypoxia to maintain cellular oxygen homeostasis. Caenorhabditis elegans is a soil nematode that has evolved specialized chemosensory neurons that detect changes in oxygen levels and guide its behaviour and responses …	30696318	10.1080/00207454.2019.1576662	1	1
NA	Janssens, TKS; Marien, J; Cenijn, P; Legler, J; van Straalen, NM; Roelofs, D	Recombinational micro-evolution of functionally different metallothionein promoter alleles from Orchesella cincta	BMC EVOLUTIONARY BIOLOGY	2007	Background: Metallothionein (mt) transcription is elevated in heavy metal tolerant field populations of Orchesella cincta (Collembola). This suggests that natural selection acts on transcriptional regulation of mt in springtails at sites where cadmium (Cd) levels in soil reach toxic values This study investigates the nature and the evolutionary origin of polymorphisms in the metallothionein promo…	17562010	10.1186/1471-2148-7-88	1	1
NA	Munch, A; Stingl, L; Jung, K; Heermann, R	Photorhabdus luminescens genes induced upon insect infection	BMC GENOMICS	2008	Background: Photorhabdus luminescens is a Gram-negative luminescent enterobacterium and a symbiote to soil nematodes belonging to the species Heterorhabditis bacteriophora. P. luminescens is simultaneously highly pathogenic to insects. This bacterium exhibits a complex life cycle, including one symbiotic stage characterized by colonization of the upper nematode gut, and a pathogenic stage, charac…	18489737	10.1186/1471-2164-9-229	1	1
NA	Abdellatif, KF; Hamouda, RA; El-Ansary, MSM	Green Nanoparticles Engineering on Root-knot Nematode Infecting Eggplants and Their Effect on Plant DNA Modification	IRANIAN JOURNAL OF BIOTECHNOLOGY	2016	Background: Root-knot nematodes are known to cause significant damage to eggplants. New approaches by green silver nanoparticles (GSN) are used to control plant-parasitic nematode to avoid chemical nematicide hazards. Objectives: Analyses of the incorporation of different concentrations of nanoparticles on two different algae (Ulva lactuca and Turbinaria turbinata) were carried out. Furethermore,…	28959343	10.15171/ijb.1309	1	1
NA	Zou, CG; Xu, YF; Liu, WJ; Zhou, W; Tao, N; Tu, HH; Huang, XW; Yang, JK; Zhang, KQ	Expression of a Serine Protease Gene prC Is Up-Regulated by Oxidative Stress in the Fungus Clonostachys rosea: Implications for Fungal Survival	PLOS ONE	2010	Background: Soil fungi face a variety of environmental stresses such as UV light, high temperature, and heavy metals. Adaptation of gene expression through transcriptional regulation is a key mechanism in fungal response to environmental stress. In Saccharomyces cerevisiae, the transcription factors Msn2/4 induce stress-mediated gene expression by binding to the stress response element. Previous …	20976223	10.1371/journal.pone.0013386	1	1
NA	Cheng, DF; Guo, ZJ; Riegler, M; Xi, ZY; Liang, GW; Xu, YJ	Gut symbiont enhances insecticide resistance in a significant pest, the oriental fruit fly Bactrocera dorsalis (Hendel)	MICROBIOME	2017	Background: Symbiotic bacteria affect insect physiology and ecology. They may also mediate insecticide resistance within their hosts and thereby impact pest and vector control practices. Here, we document a novel mechanism of insecticide resistance in which a gut symbiont of the tephritid pest fruit fly Bactrocera dorsalis enhances resistance to the organophosphate insecticide trichlorphon. Resul…	28143582	10.1186/s40168-017-0236-z	1	1
NA	El-Sayed, WS; Ibrahim, RA	Diversity and phylogenetic analysis of endosymbiotic bacteria of the date palm root borer Oryctes agamemnon (Coleoptera: Scarabaeidae)	BMC MICROBIOLOGY	2015	Background: The date palm root borer Oryctes agamemnon (Coleoptera: Scarabaeidae) is one of the major pests of palms. In Saudi Arabia, both larvae and adults of Oryctes are particularly troublesome, especially during the establishment of young date palm orchards. Endosymbiotic bacteria are known to have a key role in food digestion and insecticide resistance mechanisms, and therefore are essentia…	25899000	10.1186/s12866-015-0422-8	1	1
NA	Meher, HC; Gajbhiye, VT; Chawla, G; Singh, G	Virulence development and genetic polymorphism in Meloidogyne incognita (Kofoid & White) Chitwood after prolonged exposure to sublethal concentrations of nematicides and continuous growing of resistant tomato cultivars	PEST MANAGEMENT SCIENCE	2009	BACKGROUND: The root-knot nematode, Meloidogyne incognita (Kofoid & White) Chitwood, is an important plant pathogen damaging to tomato. Continuous use of resistant tomato cultivars and nematicides for its effective management might lead to resistance break-up or nernaticide failure. Genetic variability and virulence in M. incognita on susceptible Pusa Ruby tomato were analysed by bioassay, estera…	19562824	10.1002/ps.1810	1	1
NA	Reilly, K; Cullen, E; Lola-Luz, T; Stone, D; Valverde, J; Gaffney, M; Brunton, N; Grant, J; Griffiths, BS	Effect of organic, conventional and mixed cultivation practices on soil microbial community structure and nematode abundance in a cultivated onion crop	JOURNAL OF THE SCIENCE OF FOOD AND AGRICULTURE	2013	BACKGROUNDResponses of the soil microbial and nematode community to organic and conventional agricultural practices were studied using the Teagasc Kinsealy Systems Comparison trial as the experimental system. The trial is a long-term field experiment which divides conventional and organic agriculture into component pest-control and soil treatment practices. We hypothesised that management practic…	23633428	10.1002/jsfa.6206	1	1
NA	Pappas, ML; Liapoura, M; Papantoniou, D; Avramidou, M; Kavroulakis, N; Weinhold, A; Broufas, GD; Papadopoulou, KK	The Beneficial Endophytic Fungus Fusarium solani Strain K Alters Tomato Responses Against Spider Mites to the Benefit of the Plant	FRONTIERS IN PLANT SCIENCE	2018	Beneficial microorganisms are known to promote plant growth and confer resistance to biotic and abiotic stressors. Soil-borne beneficial microbes in particular have shown potential in protecting plants against pathogens and herbivores via the elicitation of plant responses. In this study, we evaluated the role of Fusarium solani strain K (FsK) in altering plant responses to the two spotted spider…	30459791	10.3389/fpls.2018.01603	1	1
NA	Pangesti, N; Reichelt, M; van de Mortel, JE; Kapsomenou, E; Gershenzon, J; van Loon, JJA; Dicke, M; Pineda, A	Jasmonic Acid and Ethylene Signaling Pathways Regulate Glucosinolate Levels in Plants During Rhizobacteria-Induced Systemic Resistance Against a Leaf-Chewing Herbivore	JOURNAL OF CHEMICAL ECOLOGY	2016	Beneficial soil microbes can promote plant growth and induce systemic resistance (ISR) in aboveground tissues against pathogens and herbivorous insects. Despite the increasing interest in microbial-ISR against herbivores, the underlying molecular and chemical mechanisms of this phenomenon remain elusive. Using Arabidopsis thaliana and the rhizobacterium Pseudomonas simiae WCS417r (formerly known …	27848154	10.1007/s10886-016-0787-7	1	1
NA	Li, RY; Ul Islam, S; Wu, ZJ; Ye, XJ	Bensulfuron-Methyl Treatment of Soil Affects the Infestation of Whitefly, Aphid, and Tobacco Mosaic Virus on Nicotiana tabacum	FRONTIERS IN PLANT SCIENCE	2016	Bensulfuron-methyl (BSM) is widely used in paddy soil for weed control. BSM residue in the soil has been known to inhibit the growth of sensitive crop plants. However, it is unknown whether BSM residue can affect the agrosystem in general. In this study, we have found significant effects of BSM on the infestation of Bemisia tabaci, Myzus persicae, and Tobacco mosaic virus (TMV) in Nicotiana tabac…	28083007	10.3389/fpls.2016.01970	1	1
NA	Li, J; Chen, YX; Zhang, GL; Ruan, WB; Shan, SJ; Lai, X; Yang, DL; Yu, ZG	Integration of behavioural tests and transcriptome sequencing of C. elegans reveals how the nematode responds to peanut shell biochar amendment	SCIENCE OF THE TOTAL ENVIRONMENT	2020	Biochars have drawn wide attention as adsorbents, carbon sequesters and soil re-mediators. However, these substances are ambiguous regarding their effects on the motility, phenotypic changes and potential adaptative mechanisms of soil organisms. This study investigated how peanut shell biochar (PBC) affects the C. elegans model via a one-choice selection test and RNA-seq analysis. The results sho…	31972909	10.1016/j.scitotenv.2019.136024	1	1
NA	Chaudhary, T; Shukla, P	Bioinoculant capability enhancement through metabolomics and systems biology approaches	BRIEFINGS IN FUNCTIONAL GENOMICS	2019	Bioinoculants are eco-friendly microorganisms, and their products are utilized for improving the potential of soil and fulfill the nutrients requirement for the host plant. The agricultural yield has increased due to the use of bioinoculants over chemical-based fertilizers, and thus it generates interest in understanding the innovation process by various methods. By gene-editing tool, the desired…	31232454	10.1093/bfgp/elz011	1	1
NA	Ciancio, A; Colagiero, M; Pentimone, I; Rosso, L	SOIL MICROBIAL COMMUNITIES AND THEIR POTENTIAL FOR ROOT-KNOT NEMATODES MANAGEMENT: A REVIEW	ENVIRONMENTAL ENGINEERING AND MANAGEMENT JOURNAL	2016	Biological control relying on soil microorganisms may offer feasible and sustainable perspectives in many agrosystems for management of soil pests such as root-knot nematodes (RKNs, Meloidogyne spp.). The rhizosphere environment shows a complex of soil microbial communities, including beneficial organisms such as specialized bacterial pathogens and/or of rhizosphere fungi. New advanced technologi…		10.30638/eemj.2016.195	1	1
NA	Aviles, A; Cordeiro, A; Maria, A; Bozzolan, F; Boulogne, I; Dacher, M; Goutte, A; Alliot, F; Maibeche, M; Massot, M; Siaussat, D	Effects of DEHP on the ecdysteroid pathway, sexual behavior and offspring of the moth Spodoptera littoralis	HORMONES AND BEHAVIOR	2020	Bis(2-ethylhexyl) phthalate (DEHP) is a widely produced plasticizer that is considered to act as an endocrine-disrupting chemical in vertebrates and invertebrates. Indeed, many studies have shown that DEHP alters hormonal levels, reproduction and behavior in vertebrates. Few studies have focused on the effects of DEHP on insects, although DEHP is found almost everywhere in their natural habitats,…	32628962	10.1016/j.yhbeh.2020.104808	1	1
NA	Shim, YH; Paik, YK	Caenorhabditis elegans proteomics comes of age	PROTEOMICS	2010	Caenorhabditis elegans, a free-living soil nematode, is an ideal model system for studying various physiological problems relevant to human diseases. Despite its short history, C. elegans proteomics is receiving great attention in multiple research areas, including the genome annotation, major signaling pathways (e.g. TGF-beta and insulin/IGF-1 signaling), verification of RNA interference-mediate…	20029841	10.1002/pmic.200900542	1	1
NA	Zeljezic, D; Vrdoljak, AL; Kopjar, N; Radic, B; Kraus, SM	Cholinesterase-inhibiting and genotoxic effects of acute carbofuran intoxication in man: A case report	BASIC & CLINICAL PHARMACOLOGY & TOXICOLOGY	2008	Carbofuran belongs to the group of N-methylcarbamate insecticides used for the control of soil-dwelling and foliar-feeding insects in various crops; its consumption totals approximately 20,000 tonnes per year. Although the neurological effects on human beings have been well documented, little is known on its impact on the genome. A 38-year-old, healthy male worker employed in a carbofuran product…	18699799	10.1111/j.1742-7843.2008.00294.x	1	1
NA	Sonkar, SK; Ghosh, M; Roy, M; Begum, A; Sarkar, S	Carbon Nano-Onions as Nontoxic and High-Fluorescence Bioimaging Agent in Food Chain-An In Vivo Study from Unicellular E. coli to Multicellular C-elegans	MATERIALS EXPRESS	2012	Carbon nano-onions, as a newly-emergent member of the carbon family, have attracted attention in its both dry and wet applications. Here we report in vivo effects of water-soluble carbon nano-onions (wsCNOs) introduced in common food web of two model organisms: unicellular Escherichia coli (E. coli) and multicellular Caenorhabditis elegans (C. elegans). At first, CNOs are fed to E. coli and, subs…		10.1166/mex.2012.1064	1	1
NA	Li, Q; Li, J; Kang, KL; Wu, YJ	A safety type of genetically engineered bacterium that degrades chemical pesticides	AMB EXPRESS	2020	Chemical pesticides are used widely and their residues are found in the environment. Pesticide pollution has become a global problem. To find an economical, effective and safety way to degrade residues of pesticides in environment, we constructed a genetically engineered bacterium (GEB) having the ability to degrade pesticides, emit green fluorescence and has a containment system by using a dual …	32072335	10.1186/s13568-020-00967-y	1	1
NA	Itoh, T; Hibi, T; Fujii, Y; Sugimoto, I; Fujiwara, A; Suzuki, F; Iwasaki, Y; Kim, JK; Taketo, A; Kimoto, H	Cooperative Degradation of Chitin by Extracellular and Cell Surface-Expressed Chitinases from Paenibacillus sp Strain FPU-7	APPLIED AND ENVIRONMENTAL MICROBIOLOGY	2013	Chitin, a major component of fungal cell walls and invertebrate cuticles, is an exceedingly abundant polysaccharide, ranking next to cellulose. Industrial demand for chitin and its degradation products as raw materials for fine chemical products is increasing. A bacterium with high chitin-decomposing activity, Paenibacillus sp. strain FPU-7, was isolated from soil by using a screening medium cont…	24077704	10.1128/AEM.02483-13	1	1
NA	Colpaert, R; Villard, PH; de Jong, L; Mambert, M; Benbrahim, K; Abraldes, J; Cerini, C; Pique, V; Robin, M; Moreau, X	Multi-scale impact of chronic exposure to environmental concentrations of chlordecone in freshwater cnidarian,Hydra circumcincta	ENVIRONMENTAL SCIENCE AND POLLUTION RESEARCH	2020	Chlordecone (CLD) is an organochlorine pesticide widely used in the past to control pest insects in banana plantations in the French West Indies. Due to its persistence in the environment, CLD has contaminated the soils where it has been spread, as well as the waters, and is still present in them. The objective of our study was to evaluate the effects of chronic exposure to environmentally releva…	31919830	10.1007/s11356-019-06859-4	1	1
NA	Tussellino, M; Ronca, R; Carotenuto, R; Pallotta, MM; Furia, M; Capriglione, T	Chlorpyrifos exposure affects fgf8, sox9, and bmp4 expression required for cranial neural crest morphogenesis and chondrogenesis in Xenopus laevis embryos	ENVIRONMENTAL AND MOLECULAR MUTAGENESIS	2016	Chlorpyrifos (CPF) is an organophosphate insecticide used primarily to control foliage and soil-borne insect pests on a variety of food and feed crops. In mammals, maternal exposure to CPF has been reported to induce dose-related abnormalities such as slower brain growth and cerebral cortex thinning. In lower vertebrates, for example, fish and amphibians, teratogenic activity of this compound is …	27669663	10.1002/em.22057	1	1
NA	Leonetti, P; Accotto, GP; Hanafy, MS; Pantaleo, V	Viruses and Phytoparasitic Nematodes of Cicer arietinum L.: Biotechnological Approaches in Interaction Studies and for Sustainable Control	FRONTIERS IN PLANT SCIENCE	2018	Cicer arietinum L. (chickpea) is the world's fourth most widely grown pulse. Chickpea seeds are a primary source of dietary protein for humans, and chickpea cultivation contributes to biological nitrogen fixation in the soil, given its symbiotic relationship with rhizobia. Therefore, chickpea cultivation plays a pivotal role in innovative sustainable models of agro-ecosystems inserted in crop rot…	29599788	10.1016/J.VIRUSRES.2012.02.024; 10.3389/fpls.2018.00319	1	1
NA	Lu, L; Shu, CJ; Chen, L; Yang, YG; Ma, SH; Zhu, K; Shi, BJ	Insecticidal activity and mechanism of cinnamaldehyde in C. elegans	FITOTERAPIA	2020	Cinnamon is the dried bark of Cinnamomum cassia Presl, and its main component is cinnamaldehyde (CA). Decades of synthetic pesticide use to control parasitic nematodes that can harm plants has seriously polluted the environment and poses a risk to soil ecology, highlighting the need to develop natural biological pesticides. Some species classified under Nematoda are highly similar, therefore we u…	32681860	10.1016/j.fitote.2020.104687	1	1
NA	Faddeeva-Vakhrusheva, A; Derks, MFL; Anvar, SY; Agamennone, V; Suring, W; Smit, S; van Straalen, NM; Roelofs, D	Gene Family Evolution Reflects Adaptation to Soil Environmental Stressors in the Genome of the Collembolan Orchesella cincta	GENOME BIOLOGY AND EVOLUTION	2016	Collembola (springtails) are detritivorous hexapods that inhabit the soil and its litter layer. The ecology of the springtail Orchesella cincta is extensively studied in the context of adaptation to anthropogenically disturbed areas. Here, we present a draft genome of an O. cincta reference strain with an estimated size of 286.8 Mbp, containing 20,249 genes. In total, 446 gene families are expand…	27289101	10.1093/gbe/evw134	1	1
NA	Cardona, GI; Pena-Venegas, CP; Ruiz-Garcia, M	Communities of Actynomicetes fungy in three vegetation types of the Colombian Amazon: abundance, morphotypes and the 16s rDNA gene	REVISTA DE BIOLOGIA TROPICAL	2009	Communities of Actynomicetes fungy in three vegetation types of the Colombian Amazon: abundance, morphotypes and the 16s rDNA gene. Among soil microorganisms, Actinomycetes play an important role in the sustainability of natural and agricultural systems: decomposition of organic matter; degradation of recalcitrant compounds like lignin; nitrogen fixation; degradation of agricultural chemicals and…	20073339		1	1
NA	Mirmonsef, H; Hornum, HD; Jensen, J; Holmstrup, M	Effects of an aged copper contamination on distribution of earthworms, reproduction and cocoon hatchability	ECOTOXICOLOGY AND ENVIRONMENTAL SAFETY	2017	Contaminated soil is a problem throughout the industrialized world, and a significant proportion of these sites are polluted with heavy metals such as copper. Ecological risk assessment of contaminated sites requires ecotoxicological studies with spiked soils as well as in-situ ecological observations. Here, we report laboratory and field assessment of copper toxicity for earthworms at a Danish s…	27750094	10.1016/j.ecoenv.2016.10.012	1	1
NA	Sindhu, M; Kumar, A; Yadav, H; Chaudhary, D; Jaiwal, R; Jaiwal, PK	Current advances and future directions in genetic enhancement of a climate resilient food legume crop, cowpea (Vigna unguiculata L. Walp.)	PLANT CELL TISSUE AND ORGAN CULTURE	2019	Cowpea (Vigna unguiculata (L.) Walp.) is a warm-season legume crop which is widely grown by resource-poor small and marginal farmers of Sub-Saharan Africa, Asia, Central and South America for food and nutrition security, income generation and soil fertility improvement. Its productivity in its traditionally growing areas is constrained by a wide range of biotic (parasitic weeds, insect pests, vir…		10.1007/s11240-019-01695-3	1	1
NA	Chakrabarti, S; Dicke, C; Kalderis, D; Kern, J	Rice husks and their hydrochars cause unexpected stress response in the nematode Caenorhabditis elegans: reduced transcription of stress-related genes	ENVIRONMENTAL SCIENCE AND POLLUTION RESEARCH	2015	Currently, char substrates gain a lot of interest since soils amended with such substrates are being discussed to increase in fertility and productivity, water retention, and mitigation of greenhouse gases. Char substrates can be produced by carbonization of organic matter. Among different process conditions, temperature is the main factor controlling the occurrence of organic and inorganic conta…	25877903	10.1007/s11356-015-4491-x	1	1
NA	Coulibaly, F; Chiu, E; Ikeda, K; Gutmann, S; Haebel, PW; Schulze-Briese, C; Mori, H; Metcalf, P	The molecular organization of cypovirus polyhedra	NATURE	2007	Cypoviruses and baculoviruses are notoriously difficult to eradicate because the virus particles are embedded in micrometresized protein crystals called polyhedra(1,2). The remarkable stability of polyhedra means that, like bacterial spores, these insect viruses remain infectious for years in soil. The environmental persistence of polyhedra is the cause of significant losses in silkworm cocoon ha…	17330045	10.1038/nature05628	1	1
NA	Russo, F; Ceci, A; Pinzari, F; Siciliano, A; Guida, M; Malusa, E; Tartanus, M; Miszczak, A; Maggi, O; Persiani, AM	Bioremediation of Dichlorodiphenyltrichloroethane (DDT)-Contaminated Agricultural Soils: Potential of Two Autochthonous Saprotrophic Fungal Strains	APPLIED AND ENVIRONMENTAL MICROBIOLOGY	2019	DDT (dichlorodiphenyltrichloroethane) was used worldwide as an organochlorine insecticide to control agricultural pests and vectors of several insect-borne human diseases. It was banned in most industrialized countries; however, due to its persistence in the environment, DDT residues remain in environmental compartments, becoming long-term sources of exposure. To identify and select fungal specie…	31444208	10.1128/AEM.01720-19	1	1
NA	Bergmann, RC; Ralebitso-Senior, TK; Thompson, TJU	An RNA-based analysis of changes in biodiversity indices in response to Sus scrofa domesticus decomposition	FORENSIC SCIENCE INTERNATIONAL	2014	Despite emergent research initiatives, significant knowledge gaps remain of soil microbiology-associated cadaver decomposition. Nevertheless, preliminary studies have shown that the vast diversity and complex interactions of soil microbial communities have great potential for forensic applications such as clandestine grave location and postmortem interval estimation. This study investigated chang…	24967869	10.1016/j.forsciint.2014.06.001	1	1
NA	van Gestel, CAM	Soil ecotoxicology: state of the art and future directions	ZOOKEYS	2012	Developments in soil ecotoxicology started with observations on pesticide effects on soil invertebrates in the 1960s. To support the risk assessment of chemicals, in the 1980s and 1990s development of toxicity tests was the main issue, including single species tests and also more realistic test systems like model ecosystems and field tests focusing on structural and functional endpoints. In the m…	22536114	10.3897/zookeys.176.2275	1	1
NA	Brulle, F; Morgan, AJ; Cocquerelle, C; Vandenbulcke, F	Transcriptomic underpinning of toxicant-mediated physiological function alterations in three terrestrial invertebrate taxa: A review	ENVIRONMENTAL POLLUTION	2010	Diverse anthropogenic activities often lead to the accumulation of inorganic and organic residues in topsoils. Biota living in close contact with contaminated soils may experience stress at different levels of biological organisation throughout the continuum from the molecular-genetic to ecological and community levels. To date, the relationship between changes at the molecular (mRNA expression) …	20619942	10.1016/j.envpol.2010.06.019	1	1
NA	Neher, DA; Sturzenbaum, SR	Extra-long PCR, an identifier of DNA adducts in single nematodes (Caenorhabditis elegans)	COMPARATIVE BIOCHEMISTRY AND PHYSIOLOGY C-TOXICOLOGY & PHARMACOLOGY	2006	DNA adducts are frequently caused by chemical induced changes in DNA. If mis-repaired, they can lead to nucleotide substitutions, deletions or chromosomal rearrangements. Depending on adduct stereochemistry and properties of the DNA target, adducts can inhibit transcriptional mechanisms. Here we demonstrate how this phenomenon can be exploited to detect DNA adducts in individual nematodes (Caenor…	17112787	10.1016/j.cbpc.2006.10.005	1	1
NA	Parker, KM; Borrero, VB; van Leeuwen, DM; Lever, MA; Mateescu, B; Sander, M	Environmental Fate of RNA Interference Pesticides: Adsorption and Degradation of Double-Stranded RNA Molecules in Agricultural Soils	ENVIRONMENTAL SCIENCE & TECHNOLOGY	2019	Double-stranded RNA (dsRNA) pesticides are a new generation of crop protectants that interfere with protein expression in targeted pest insects by a cellular mechanism called RNA interference (RNAi). The ecological risk assessment of these emerging pesticides necessitates an understanding of the fate of dsRNA molecules in receiving environments, among which agricultural soils are most important. …	30681839	10.1021/acs.est.8b05576	1	1
NA	Benhamou, N; Nicole, M	Cell biology of plant immunization against microbial infection: The potential of induced resistance in controlling plant diseases	PLANT PHYSIOLOGY AND BIOCHEMISTRY	1999	During the course of their co-evolution, plants and pathogens have evolved an intricate relationship resulting from a continuous exchange of molecular information. Pathogens have developed an array of offensive strategies to parasitize plants and, in rum, plants have deployed a wide range of defence mechanisms similar in some respects to the immune defences produced in animals. The recent advance…		10.1016/S0981-9428(00)86684-X	1	1
NA	Budan, F; Kovacs, N; Engelmann, P; Horvath, I; Veres, DS; Nemeth, P; Szigeti, K; Mathe, D	Longitudinal In Vivo MR Imaging of Live Earthworms	JOURNAL OF EXPERIMENTAL ZOOLOGY PART A-ECOLOGICAL AND INTEGRATIVE PHYSIOLOGY	2014	Earthworm (Oligochaeta, Lumbricidae) species are used widely in eco-toxicological tests especially with contaminated soils. These long-term tests are reliable, but a high sample size is needed. Magnetic resonance imaging (MRI) can produce fast, robust, sensitive, and longitudinal morphological results using a small sample size. Performing longitudinal in vivo examinations of earthworms using MRI …	25059556	10.1002/jez.1880	1	1
NA	Kaur, P; Bali, S; Sharma, A; Vig, AP; Bhardwaj, R	Role of earthworms in phytoremediation of cadmium (Cd) by modulating the antioxidative potential of Brassica juncea L.	APPLIED SOIL ECOLOGY	2018	Earthworms are important soil organisms known to affect soil nutrients and microbial properties. Role of earthworms in modulating the antioxidative potential of plants during phytoremediation of cadmium (Cd) was analyzed in this study. The effect of earthworms on growth, metal chelating compounds and antioxidants during accumulation of Cd was observed in 15 d old Brassica juncea seedlings. The se…		10.1016/j.apsoil.2017.11.017	1	1
NA	Pelosi, C; Barot, S; Capowiez, Y; Hedde, M; Vandenbulcke, F	Pesticides and earthworms. A review	AGRONOMY FOR SUSTAINABLE DEVELOPMENT	2014	Earthworms provide key soil functions that favour many positive ecosystem services. These services are important for agroecosystem sustainability but can be degraded by intensive cultural practices such as use of pesticides. Many literature reports have investigated the effect of pesticides on earthworms. Here, we review those reports to assess the relevance of the indicators of earthworm respons…		10.1007/s13593-013-0151-z	1	1
NA	Mustonen, M; Haimi, J; Knott, KE	Impact of genetic diversity of an earthworm on decomposition and ecosystem functioning	EUROPEAN JOURNAL OF SOIL BIOLOGY	2020	Ecosystem functioning is affected positively by increased biodiversity, through complementary functions of multiple species or because high-functioning species are more likely in a species-rich community. Genetic diversity is one level of biodiversity that has been shown to positively affect ecosystem functioning. Whether the genetic diversity of a key decomposer species affects decomposition pro…		10.1016/j.ejsobi.2020.103192	1	1
NA	Van der Ploeg, MJC; Handy, RD; Heckmann, LH; Van der Hout, A; Van den Brink, NW	C-60 exposure induced tissue damage and gene expression alterations in the earthworm Lumbricus rubellus	NANOTOXICOLOGY	2013	Effects of C-60 exposure (0, 15 or 154 mg/kg soil) on the earthworm Lumbricus rubellus were assessed at the tissue and molecular level, in two experiments. In the first experiment, earthworms were exposed for four weeks, and in the second lifelong. In both experiments, gene expression of heat shock protein 70 (HSP70) decreased. For catalase and glutathione-S-transferase (GST), no significant tren…	22394349	10.3109/17435390.2012.668569	1	1
NA	Boughattas, I; Hattab, S; Boussetta, H; Sappin-Didier, V; Viarengo, A; Banni, M; Sforzini, S	Biomarker responses of Eisenia andrei to a polymetallic gradient near a lead mining site in North Tunisia	ENVIRONMENTAL POLLUTION	2016	Eisenia andrei earthworms were exposed for 7 and 14 days to six samples of soil taken from around an abandoned lead (Pb) mine and characterized by different levels of metal contamination (S6-S1, this latter being the most contaminated soil). The organisms were analyzed for metal bioaccumulation and for biological parameters as biomarkers of stress (lysosomal membrane stability; lipofuscin lysosom…	27453356	10.1016/j.envpol.2016.07.033	1	1
NA	Maria, VL; Ribeiro, MJ; Guilherme, S; Soares, AMVM; Scott-Fordsmand, JJ; Amorim, OJB	Silver (nano)materials Cause Genotoxicity In Enchytraeus crypticus, As Determined By the Comet Assay	ENVIRONMENTAL TOXICOLOGY AND CHEMISTRY	2018	Enchytraeids have been used in standard ecotoxicity testing for approximately 20 yr. Since adopting the standard test for survival and reproduction, a number of additional tools have been developed, including transcriptomics and enzymatic biomarkers. So far, a genotoxicity tool and endpoint have not been used; hence, the goals of the present study included optimization of the in vivo alkaline com…	28796341	10.1002/etc.3944	1	1
NA	Novais, SC; Arrais, J; Lopes, P; Vandenbrouck, T; De Coen, W; Roelofs, D; Soares, AMVM; Amorim, MJB	Enchytraeus albidus Microarray: Enrichment, Design, Annotation and Database (EnchyBASE)	PLOS ONE	2012	Enchytraeus albidus (Oligochaeta) is an ecologically relevant species used as standard test organisms for risk assessment. Effects of stressors in this species are commonly determined at the population level using reproduction and survival as endpoints. The assessment of transcriptomic responses can be very useful e.g. to understand underlying mechanisms of toxicity with gene expression fingerpri…	22558086	10.1371/journal.pone.0034266	1	1
NA	Alonso-Trujillo, M; Muniz-Gonzalez, AB; Martinez-Guitarte, JL	Endosulfan exposure alters transcription of genes involved in the detoxification and stress responses in Physella acuta	SCIENTIFIC REPORTS	2020	Endosulfan is a persistent pesticide that has been in use for more than five decades. During this time, it has contaminated soil, air, and water reservoirs worldwide. It is extremely toxic and harmful to beneficial non-target invertebrates, aquatic life, and even humans upon consumption, which is one of the many dangers of this pesticide since it biomagnifies in the food chain. The effects of thr…	32398709	10.1038/s41598-020-64554-8	1	1
NA	Badri, DV; Weir, TL; van der Lelie, D; Vivanco, JM	Rhizosphere chemical dialogues: plant-microbe interactions	CURRENT OPINION IN BIOTECHNOLOGY	2009	Every organism on earth relies on associations with its neighbors to sustain life. For example, plants form associations with neighboring plants, microflora, and microfauna, while humans maintain symbiotic associations with intestinal microbial flora, which is indispensable for nutrient assimilation and development of the innate immune system. Most of these associations are facilitated by chemica…	19875278	10.1016/j.copbio.2009.09.014	1	1
NA	Singh, MP; Reddy, MMK; Mathur, N; Saxena, DK; Chowdhuri, DK	Induction of hsp70, hsp60, hsp83 and hsp26 and oxidative stress markers in benzene, toluene and xylene exposed Drosophila melanogaster: Role of ROS generation	TOXICOLOGY AND APPLIED PHARMACOLOGY	2009	Exposure to benzene, toluene and xylene in the human population may pose a health risk. We tested a working hypothesis that these test chemicals cause cellular toxicity to a non-target organism, Drosophila melanogaster. Third instar larvae of D. melanogaster transgenic for hsp70, hsp83 and hsp26 and Oregon R+ strain were exposed to 1.0-100.0 mM benzene, toluene and xylene for 2-48 h to examine th…	19118569	10.1016/j.taap.2008.12.002	1	1
NA	Cunha, L; Campos, I; Montiel, R; Rodrigues, A; Morgan, AJ	Morphometry of the epidermis of an invasive megascoelecid earthworm (Amynthas gracilis, Kinberg 1867) inhabiting actively volcanic soils in the Azores archipelago	ECOTOXICOLOGY AND ENVIRONMENTAL SAFETY	2011	For the first time, the structure, dimensions, and composition of the epidermis of an invasive earthworm species that has successfully colonized hostile conditions in actively volcanic soil on SAC, Miguel (Azores) have been measured. Metal concentrations in actively volcanic (Furnas) and volcanically inactive (Faja) soils were similar; however, Furnas soil was characterised by elevated temperatur…	20797787	10.1016/j.ecoenv.2010.08.004	1	1
NA	Bouton, JH	Molecular Breeding to Improve Forages for Use in Animal and Biofuel Production Systems	MOLECULAR BREEDING OF FORAGE AND TURF	2009	Forage cultivars with positive impacts on animal production are currently being released using traditional plant breeding approaches. Molecular breeding is a relatively new term that describes the use of genomic and transgenic biotechnologies in conjunction with traditional breeding. Traits currently under investigation via these biotechnologies include herbicide tolerance, drought tolerance, res…		10.1007/978-0-387-79144-9_1	1	1
NA	Matyssek, R; Kozovits, AR; Wieser, G; King, J; Rennenberg, H	Woody-plant ecosystems under climate change and air pollution-response consistencies across zonobiomes?	TREE PHYSIOLOGY	2017	Forests store the largest terrestrial pools of carbon (C), helping to stabilize the global climate system, yet are threatened by climate change (CC) and associated air pollution (AP, highlighting ozone (O-3) and nitrogen oxides (NOx)). We adopt the perspective that CC-AP drivers and physiological impacts are universal, resulting in consistent stress responses of forest ecosystems across zonobiome…	28338970	10.1093/treephys/tpx009	1	1
NA	Novais, SC; Amorim, MJB	Normal operating range (NOR) in Enchytraeus albidus - Transcriptional responses to control conditions	APPLIED SOIL ECOLOGY	2015	Gene expression studies provided a major step forward in ecotoxicology and ecological functional genomics, among other areas. How to classify changes in gene expression to be significant compared to its normal operating range (NOR) requires a number of biological and statistical criteria. Doubts have been casted about when a change in gene expression has ecologically relevant meaning and what is …		10.1016/j.apsoil.2014.08.005	1	1
NA	Kabouw, P; van Dam, NM; van der Putten, WH; Biere, A	How genetic modification of roots affects rhizosphere processes and plant performance	JOURNAL OF EXPERIMENTAL BOTANY	2012	Genetic modification of plants has become common practice. However, root-specific genetic modifications have only recently been advocated. Here, a review is presented regarding how root-specific modifications can have both plant internal and rhizosphere-mediated effects on aboveground plant properties and plant performance. Plant internal effects refer to pleiotropic processes such as transportat…	22162872	10.1093/jxb/err399	1	1
NA	Hoss, S; Reiff, N; Ottermanns, R; Pagel-Wieder, S; Dohrmann, AB; Tebbe, CC; Traunspurger, W	Risk assessment of the cultivation of a stacked Bt-maize variety (MON89034 x MON88017) for nematode communities	SOIL BIOLOGY & BIOCHEMISTRY	2015	Genetically modified Bt-maize MON89034 x MON88017 contains three different genes derived from Bacillus thuringiensis (Bt) which enable protection against insect pests, due to expression of three different insecticidal crystal proteins (Cry proteins), i.e., Cry1A.105 and Cry2Ab2 against the European corn borer and Cry3Bbl against the Western corn root worm. Nematodes are important organisms in agr…		10.1016/j.soilbio.2015.08.022	1	1
NA	Ma, J; Chen, QL; O'Connor, P; Sheng, GD	Does soil CuO nanoparticles pollution alter the gut microbiota and resistome of Enchytraeus crypticus?	ENVIRONMENTAL POLLUTION	2020	Growing evidence suggests that metallic oxide nanoparticles can pose a severe risk to the health of invertebrates. Previous attention has been mostly paid to the effects of metallic oxide nanoparticles on the survival, growth and physiology of animals. In comparison, the effects on gut microbiota and incidence of antibiotic resistance genes (ARGs) in soil fauna remain poorly understood. We conduc…	31677875	10.1016/j.envpol.2019.113463	1	1
NA	Shi, ZK; Wang, SS; Pan, BY; Liu, YK; Li, Y; Wang, SG; Wang, S; Tang, B	Effects of zinc acquired through the plant-aphid-ladybug food chain on the growth, development and fertility of Harmonia axyridis	CHEMOSPHERE	2020	Heavy metal pollution is an increasingly serious problem in agricultural ecosystems. Zinc accumulation in the food chain may harm the physiological functions of organisms, including herbivorous and predatory insects. Its effects on development and reproduction in Harmonia axyridis are largely unknown. In this study, five Zn solutions (25, 50, 100, and 150 mg/kg) plus control (0 mg/kg) were used t…	32650168	10.1016/j.chemosphere.2020.127497	1	1
NA	Su, HH; Yang, Y; Zou, JC; Cheng, YQ; Yang, Y; Wu, JJ; Pollak, P; Yang, YZ	Transcriptome analysis of the ovary of beet armyworm Spodoptera exigua under different exposures of cadmium stress	CHEMOSPHERE	2020	Heavy metal pollution is becoming an increasingly serious problem globally, and cadmium pollution ranks first in the world. Reproduction in insects is affected by cadmium stress in a dose-dependent manner. However, no previous studies have examined the molecular mechanisms underlying the influence of cadmium exposure on insect reproduction. In this study, RNA-Seq was used to investigate changes i…	32169707	10.1016/j.chemosphere.2020.126372	1	1
NA	Fajardo, C; Costa, G; Nande, M; Botias, P; Garcia-Cantalejo, J; Martin, M	Pb, Cd, and Zn soil contamination: Monitoring functional and structural impacts on the microbiome	APPLIED SOIL ECOLOGY	2019	Heavy metals (HM) contamination in soils due to anthropogenic activities is a serious environmental problem. In this study, we investigated the impact of Pb, Cd and Zn at soil pollution levels on soil organisms, with special attentions to microbiota. We monitored by Illumina MiSeq technology and bioinformatics analysis the functional and structural evolution of the HM-exposed soil microbiome afte…		10.1016/j.apsoil.2018.10.022	1	1
NA	Vaello, T; Sarde, SJ; Marcos-Garcia, MA; de Boer, JG; Pineda, A	Modulation of plant-mediated interactions between herbivores of different feeding guilds: Effects of parasitism and belowground interactions	SCIENTIFIC REPORTS	2018	Herbivory affects subsequent herbivores, mainly regulated by the phytohormones jasmonic (JA) and salicylic acid (SA). Additionally, organisms such as soil microbes belowground or parasitoids that develop inside their herbivorous hosts aboveground, can change plant responses to herbivory. However, it is not yet well known how organisms of trophic levels other than herbivores, below-and above-groun…	30258118	10.1038/s41598-018-32131-9	1	1
NA	Kantar, MB; Tyl, CE; Dorn, KM; Zhang, XF; Jungers, JM; Kaser, JM; Schendel, RR; Eckberg, JO; Runck, BC; Bunzel, M; Jordan, NR; Stupar, RM; Marks, MD; Anderson, JA; Johnson, GA; Sheaffer, CC; Schoenfuss, TC; Ismail, B; Heimpel, GE; Wyse, DL	Perennial Grain and Oilseed Crops	ANNUAL REVIEW OF PLANT BIOLOGY, VOL 67	2016	Historically, agroecosystems have been designed to produce food. Modern societies now demand more from food systems-not only food, fuel, and fiber, but also a variety of ecosystem services. And although today's farming practices are producing unprecedented yields, they are also contributing to ecosystem problems such as soil erosion, greenhouse gas emissions, and water pollution. This review high…	26789233	10.1146/annurev-arplant-043015-112311	1	1
NA	Swart, E; de Boer, TE; Chen, GQ; Vooijs, R; van Gestel, CAM; van Straalen, NM; Roelofs, D	Species-specific transcriptomic responses in Daphnia magna exposed to a bio-plastic production intermediate	ENVIRONMENTAL POLLUTION	2019	Hydroxymethylfurfural (HMF) is a plant-based chemical building block that could potentially substitute petroleum-based equivalents, yet ecotoxicological data of this compound is currently limited. In this study, the effects of HMF on the reproduction and survival of Daphnia magna were assessed through validated ecotoxicological tests. The mechanism of toxicity was determined by analysis of transc…	31158668	10.1016/j.envpol.2019.05.057	1	1
NA	Liu, T; Wang, J; Wang, JH; Zhu, LS	Assessing the influence of 1-dodecy1-3-methylimidazolium chloride on soil characteristics and Vicia faba seedlings	ECOTOXICOLOGY AND ENVIRONMENTAL SAFETY	2018	Imidazolium-based ionic liquids (ILs) have attracted increasing attention in recent years. The IL 1-dodecyl-3-methylimidazolium chloride ({C(12)mim]Cl) has been widely used in the chemical industry. In this study, the influence of [C(12)mim]Cl on Vicia faba seedlings, soil physicochemical properties and soil enzyme activities was investigated for the first time. Meanwhile, the variation of [C(12)…	29407777	10.1016/j.ecoenv.2018.01.041	1	1
NA	Yong, T; Long, ZF; Jing, X; Hong, J; Ran, HY; Ke, T; Ge, SR; Kun, L; Liu, SG	Identification of a chitinase-producing bacterium C4 and histopathologic study on locusts	PEST MANAGEMENT SCIENCE	2005	In order to develop the potential of chitinase-producing micro-organisms as biocontrol agents for insect pests, five chitinase-producing bacterial strains (C1, C2, C3, C4 and C5) previously isolated from soil samples were chosen to infect grassland locusts. The data showed that the mortality rate of locusts fed with strain C4 was significantly higher than that of other groups, and its pathogenici…	15619732	10.1002/ps.965	1	1
NA	Mkhinini, M; Boughattas, I; Bousserhine, N; Banni, M	Biochemical and transcriptomic response of earthworms Eisenia andrei exposed to soils irrigated with treated wastewater	ENVIRONMENTAL SCIENCE AND POLLUTION RESEARCH	2019	In order to ensure better use of treated wastewater (TWW), we investigated the effect of three increasing doses of TWW, 10%, 50%, and 100%, on biochemical and transcriptomic statuses of earthworms Eisenia andrei exposed during 7 and 14 days. The effect of TWW on the oxidative status of E. andrei was observed, but this effect was widely dependent on the dilution degree of TWW. Results showed a sig…	30499083	10.1007/s11356-018-3794-0	1	1
NA	Lieke, T; Zhang, XC; Steinberg, CEW; Pan, B	Overlooked Risks of Biochars: Persistent Free Radicals trigger Neurotoxicity in Caenorhabditis elegans	ENVIRONMENTAL SCIENCE & TECHNOLOGY	2018	In recent years, biochars have gained increasing interest in mitigating climate changes and revitalizing contaminated or drained soil. Studies determining their impact on the ecosystem, especially on soil invertebrates, however, are still scarce and the neurotoxic potential of biochars has never been evaluated before. Using the model organism Caenorhabditis elegans we determined the neurotoxic ef…	29916700	10.1021/acs.est.8b01338	1	1
NA	Anwar, N; Sem, XH; Rhen, M	Oxidoreductases that Act as Conditional Virulence Suppressors in Salmonella enterica Serovar Typhimurium	PLOS ONE	2013	In Salmonella enterica serovar Typhimurium, oxidoreductases of the thioredoxin superfamily contribute to bacterial invasiveness, intracellular replication and to the virulence in BALB/c mice as well as in the soil nematode Caenorhabditis elegans. The scsABCD gene cluster, present in many but not all enteric bacteria, codes for four putative oxidoreductases of the thioredoxin superfamily. Here we …	23750221	10.1371/journal.pone.0064948	1	1
NA	Monard, C; Vandenkoornhuyse, P; Le Bot, B; Binet, F	Relationship between bacterial diversity and function under biotic control: the soil pesticide degraders as a case study	ISME JOURNAL	2011	In soil, the way biotic parameters impact the relationship between bacterial diversity and function is still unknown. To understand these interactions better, we used RNA-based stable-isotope probing to study the diversity of active atrazine-degrading bacteria in relation to atrazine degradation and to explore the impact of earthworm-soil engineering with respect to this relationship. Bulk soil, …	21160539	10.1038/ismej.2010.194	1	1
NA	Verderame, M; Limatola, E; Scudiero, R	Estrogenic contamination by manure fertilizer in organic farming: a case study with the lizard Podarcis sicula	ECOTOXICOLOGY	2016	In the last years, worldwide organic farming has grown exponentially; as a consequence, the use of animal manure as a soil fertility source has become the principal agricultural choice. However, the use of manure as fertilizer can increase the amount of steroid hormone metabolites in the soil. In southern Italy, lacertidae lizards are the most abundant vertebrate group in agroecosystems and have …	26475047	10.1007/s10646-015-1571-0	1	1
NA	Fajardo, C; Gil-Diaz, M; Costa, G; Alonso, J; Guerrero, AM; Nande, M; Lobo, MC; Martin, M	Residual impact of aged nZVI on heavy metal-polluted soils	SCIENCE OF THE TOTAL ENVIRONMENT	2015	In the present study, the residual toxicity and impact of aged nZVI after a leaching experiment on heavy metal (Pb, Zn) polluted soils was evaluated. No negative effects on physico-chemical soil properties were observed after aged nZVI exposure. The application of nZVI to soil produced a significant increase in Fe availability. The impact on soil biodiversity was assessed by fluorescence in situ …	25863574	10.1016/j.scitotenv.2015.03.067	1	1
NA	Le, TH; Lim, ES; Lee, SK; Choi, YW; Kim, YH; Min, J	Effects of glyphosate and methidathion on the expression of the Dhb, Vtg, Arnt, CYP4 and CYP314 in Daphnia magna	CHEMOSPHERE	2010	In this study, the expression of five stress responsive genes was quantified and analyzed using a semi-quantitative RT-PCR to study the changes in their expression in Daphnia magna after exposure to known pesticides, glyphosate and methidathion. Hemoglobin (Dhb), which was used to show the effect of the oxygen level in the aquatic system, was significantly expressed in D. magna after exposure to …	20096918	10.1016/j.chemosphere.2009.12.067	1	1
NA	Sun, MM; Chao, HZ; Zheng, XX; Deng, SP; Ye, M; Hu, F	Ecological role of earthworm intestinal bacteria in terrestrial environments: A review	SCIENCE OF THE TOTAL ENVIRONMENT	2020	Increasing evidence demonstrated the critical role the earthworm gut played in sustaining earthworm's metabolism and transformation of nutrients and pollutants in the environment. Being rich in nutrients, the earthworm gut is favorable for the colonization of (facultative) anaerobic bacteria, which bridge the host earthworm gut with adjacent terrestrial environment. Therefore, the status quo of e…	32562986	10.1016/j.scitotenv.2020.140008	1	1
NA	Wondafrash, M; Van Dam, NM; Tytgat, TOG	Plant systemic induced responses mediate interactions between root parasitic nematodes and aboveground herbivorous insects	FRONTIERS IN PLANT SCIENCE	2013	Insects and nematodes are the most diverse and abundant groups of multicellular animals feeding on plants on either side of the soil-air interface. Several herbivore-induced responses are systemic, and hence can influence the preference and performance of organisms in other plant organs. Recent studies show that plants mediate interactions between belowground plant parasitic nematodes (PPNs) and …	23630532	10.3389/fpls.2013.00087	1	1
NA	Kupferschmied, P; Maurhofer, M; Keel, C	Promise for plant pest control: root-associated pseudomonads with insecticidal activities	FRONTIERS IN PLANT SCIENCE	2013	Insects are an important and probably the most challenging pest to control in agriculture, in particular when they feed on belowground parts of plants. The application of synthetic pesticides is problematic owing to side effects on the environment, concerns for public health and the rapid development of resistance. Entomopathogenic bacteria, notably Bacillus thuringiensis and Photorhabdus/Xenorha…	23914197	10.3389/fpls.2013.00287	1	1
NA	Kumar, S; Chandra, A; Pandey, KC	Bacillus thuringiensis (Bt) transgenic crop: An environment friendly insect-pest management strategy	JOURNAL OF ENVIRONMENTAL BIOLOGY	2008	Introduction of DDT (dichloro-diphenyl-trichloroethane) and following move towards indiscriminate use of synthetic chemical insecticides led to the contamination of water and food sources, poisoning of non-target beneficial insects and development of insect-pests resistant to the chemical insecticides. Increased public concerns about the adverse environmental effects of indiscriminate use of chem…	19295059		1	1
NA	Awan, MF; Ali, A; Muzaffar, A; Abbas, MA; Rao, AQ; Qamar, Z; Butt, SJ; Khan, GA; Rashid, B; Nasir, IA; Husnain, T	TRANSGENIC COTTON: HARBORING BROAD TERM RESISTANCE AGAINST INSECT AND WEEDS THROUGH INCORPORATION OF CEMB DOUBLE Bt AND cp4EPSPS GENES	PAKISTAN JOURNAL OF AGRICULTURAL SCIENCES	2016	Introduction of multiple traits in crop plants for desirable character is an essential tool of Biotechnological application. To overcome problem of insect pests and weeds cotton variety FBS-37 was genetically modified by transformation of CEMB Cry1Ac+Cry2A and GTGene cloned in different plant expression vectors under CaMV35S Promoter and nopaline synthase Nos Terminator. CEMB optimized protocol o…		10.21162/PAKJAS/16.2007	1	1
NA	Wang, S; Liu, Y; Zhou, JJ; Yi, JK; Pan, Y; Wang, J; Zhang, XX; Wang, JX; Yang, S; Xi, JH	Identification and tissue expression profiling of candidate UDP-glycosyltransferase genes expressed in Holotrichia parallela motschulsky antennae	BULLETIN OF ENTOMOLOGICAL RESEARCH	2018	It is difficult to control Holotrichia parallela Motschulsky with chemical insecticides due to the larvae's soil-living habit, thus the pest has caused great economic losses in agriculture. In addition, uridine diphosphate-glycosyltransferases (UGTs) catalyze the glycosylation process of a variety of small lipophilic molecules with sugars to produce water-soluble glycosides, and play multiple rol…	29397056	10.1017/S0007485318000068	1	1
NA	Emel, SL; Wang, SC; Metz, RP; Spigler, RB	Type and intensity of surrounding human land use, not local environment, shape genetic structure of a native grassland plant	MOLECULAR ECOLOGY	2020	Landscape heterogeneity can shape genetic structure and functional connectivity of populations. When this heterogeneity imposes variable costs of moving across the landscape, populations can be structured according to a pattern of isolation by resistance (IBR). At the same time, divergent local environmental filters can limit gene flow, creating an alternative pattern of isolation by environment …	33245827	10.1111/mec.15753	1	1
NA	Hayashi, Y; Engelmann, P; Foldbjerg, R; Szabo, M; Somogyi, I; Pollak, E; Molnar, L; Autrup, H; Sutherland, DS; Scott-Fordsmand, J; Heckmann, LH	Earthworms and Humans in Vitro: Characterizing Evolutionarily Conserved Stress and Immune Responses to Silver Nanoparticles	ENVIRONMENTAL SCIENCE & TECHNOLOGY	2012	Little is known about the potential threats of silver nanoparticles (AgNPs) to ecosystem health, with no detailed report existing on the stress and immune responses of soil invertebrates. Here we use earthworm primary cells, cross-referencing to human cell cultures with a particular emphasis on the conserved biological processes, and provide the first in vitro analysis of molecular and cellular t…	22432789	10.1021/es3000905	1	1
NA	Simoniello, P; Trinchella, F; Filosa, S; Scudiero, R; Magnani, D; Theil, T; Motta, CM	Cadmium contaminated soil affects retinogenesis in lizard embryos	JOURNAL OF EXPERIMENTAL ZOOLOGY PART A-ECOLOGICAL AND INTEGRATIVE PHYSIOLOGY	2014	Lizards are soil surface animals that represent an important link between invertebrates and higher predators. Being part of wild fauna, they can be affected by contamination from anthropic activities and in particular, pesticides and chemical substances of various nature that reach the soil surface directly or through fall out. Among these substances, heavy metals such as cadmium may exert partic…	24482418	10.1002/jez.1852	1	1
NA	Das, P; Barua, S; Sarkar, S; Chatterjee, SK; Mukherjee, S; Goswami, L; Das, S; Bhattacharya, S; Karak, N; Bhattacharya, SS	Mechanism of toxicity and transformation of silver nanoparticles: Inclusive assessment in earthworm-microbe-soil-plant system	GEODERMA	2018	Long term and inclusive toxicity studies encompassing soil, plants, and organisms are rare in literature for AgNPs. This study examines AgNP behavior in soil-plant system through 72 weeks long soil experiment, earthworm response, and plant metabolic analysis. AgNP exposed earthworms did not show reproductive failure; yet high oxidative stress and reduced protein synthesis led to significant weigh…		10.1016/j.geoderma.2017.11.008	1	1
NA	Fleeger, JW; Carman, KR	EXPERIMENTAL AND GENETIC STUDIES OF MEIOFAUNA ASSESS ENVIRONMENTAL QUALITY AND REVEAL MECHANISMS OF TOXICITY	VIE ET MILIEU-LIFE AND ENVIRONMENT	2011	Meiofauna have been used in numerous experiments to assess pollutant effects and to establish standards for water, soil and sediment quality. Many meiofauna can be reared in relatively easy-to-maintain cultures, and over 50 species have been used in laboratory-based bioassay experiments. Meiofauna species may be exceedingly sensitive to pollutants; reproduction and development are typically much …			1	1
NA	Homa, J; Klimek, M; Kruk, J; Cocquerelle, C; Vandenbulcke, F; Plytycz, B	Metal-specific effects on metallothionein gene induction and riboflavin content in coelomocytes of Allolobophora chlorotica	ECOTOXICOLOGY AND ENVIRONMENTAL SAFETY	2010	Metal pollution affects earthworm coelomocytes, including their differential counts, riboflavin content and metallothioneins (MT) involved in metal homoeostasis and detoxification. The present work shows effects of Ni, Cu, Zn, Cd, and Pb at the same molarity (1 mM) on coelomocytes of Allolobophora chlorotica after 2-day worm dermal exposure to metal chlorides. Numbers of coelomocytes/eleocytes ex…	20696476	10.1016/j.ecoenv.2010.07.001	1	1
NA	Hockner, M; Dallinger, R; Sturzenbaum, SR	Nematode and snail metallothioneins	JOURNAL OF BIOLOGICAL INORGANIC CHEMISTRY	2011	Metallobiologists have, at large, neglected soil dwelling invertebrates; exceptions are the nematode (Caenorhabditis elegans) and snails (Helix pomatia and Cantareus aspersus). This review aims to compare and contrast the molecular, protein and cellular mechanisms of the multifunctional nematode and snail metallothioneins (MTs). The C. elegans genome contains two MT genes, mtl-1, which is constit…	21822727	10.1007/s00775-011-0826-3	1	1
NA	Lee, S; Kim, Y; Choi, J	Effect of soil microbial feeding on gut microbiome and cadmium toxicity in Caenorhabditis elegans	ECOTOXICOLOGY AND ENVIRONMENTAL SAFETY	2020	Microbial community of an organism plays an important role on its fitness, including stress responses. In this study, we investigated the effect of the culturable subset of soil microbial community (SMB) on the stress response of the soil nematode Caenorhabditis elegans, upon exposure to one of the major soil contaminants, cadmium (Cd). Life history traits and the stress responses to Cd exposure …	31670241	10.1016/j.ecoenv.2019.109777	1	1
NA	Prendergast-Miller, MT; Katsiamides, A; Abbass, M; Sturzenbaum, SR; Thorpe, KL; Hodson, ME	Polyester-derived microfibre impacts on the soil-dwelling earthworm Lumbricus terrestris	ENVIRONMENTAL POLLUTION	2019	Microplastic (MP) pollution is everywhere. In terrestrial environments, microfibres (MFs) generated from textile laundering are believed to form a significant component of MPs entering soils, mainly through sewage sludge and compost applications. The aim of this study was to assess the effect of MFs on a keystone soil organism. We exposed the earthworm Lumbricus terrestris to soil with polyester …	31103005	10.1016/j.envpol.2019.05.037	1	1
NA	Xu, GH; Liu, Y; Song, X; Li, M; Yu, Y	Size effects of microplastics on accumulation and elimination of phenanthrene in earthworms	JOURNAL OF HAZARDOUS MATERIALS	2021	Microplastics (MPs) are a class of emerging contaminants with diverse sizes. They influence the behavior of pollutants in the environment and cause harmful effects on organisms. To date, the size effects of MPs on the accumulation of organic pollutants by terrestrial invertebrates remain unclear. Here, we study the impacts and mechanisms of polystyrene MPs on the accumulation and elimination of p…	33265007	10.1016/j.jhazmat.2020.123966	1	1
NA	Grotz, N; Fox, T; Connolly, E; Park, W; Guerinot, ML; Eide, D	Identification of a family of zinc transporter genes from Arabidopsis that respond to zinc deficiency	PROCEEDINGS OF THE NATIONAL ACADEMY OF SCIENCES OF THE UNITED STATES OF AMERICA	1998	Millions of people worldwide suffer from nutritional imbalances of essential metals like zinc. These same metals, along with pollutants like cadmium and lead, contaminate soils at many sites around the world. In addition to posing a threat to human health, these metals can poison plants, livestock, and wildlife. Deciphering how metals are absorbed, transported, and incorporated as protein cofacto…	9618566	10.1073/pnas.95.12.7220	1	1
NA	Zhang, LH; Zhang, GL; Dai, ZY; Bian, P; Zhong, NQ; Zhang, YY; Cai, DQ; Wu, ZY	Promoting Potato Seed Sprouting Using an Amphiphilic Nanocomposite	JOURNAL OF AGRICULTURAL AND FOOD CHEMISTRY	2018	Most potato tubers were used as seeds and sprouted relatively slowly in soil, greatly influencing potato production. To solve this problem, an amphiphilic nanocomposite was fabricated by loading hydrophobic silica (H-SiO2) in hydrophilic attapulgite nest-like and used as a nano presprouting agent (NPA). This technology could conveniently adjust the occupation area ratio of water and air (OARWA) o…	30157371	10.1021/acs.jafc.8b03994	1	1
NA	Cooper, EL; Kvell, K; Engelmann, P; Nemeth, P	Still waiting for the toll?	IMMUNOLOGY LETTERS	2006	Multicellular organisms including invertebrates and vertebrates live in various habitats that may be aquatic or terrestrial where they are constantly exposed to deleterious pathogens. These include viruses, bacteria, fungi, and parasites. They have evolved various immunodefense mechanisms that may protect them from infection by these microorganisms. These include cellular and humoral responses an…	16368151	10.1016/j.imlet.2005.11.012	1	1
NA	Wamucho, A; Heffley, A; Tsyusko, OV	Epigenetic effects induced by silver nanoparticles in Caenorhabditis elegans after multigenerational exposure	SCIENCE OF THE TOTAL ENVIRONMENT	2020	Multigenerational effects of silver nanoparticles (Ag-NPs) on reproduction of the soil nematode Caenorhabditis elegans have been observed previously. However, mechanisms of this reproductive sensitivity are unknown. Here we examine whether epigenetic changes occur as a result of multigenerational exposure to Ag-NPs and whether such modifications can be inherited by unexposed generations. Changes …	32305644	10.1016/j.scitotenv.2020.138523	1	1
NA	Swart, E; Dvorak, J; Hernadi, S; Goodall, T; Kille, P; Spurgeon, D; Svendsen, C; Prochazkova, P	The Effects of In Vivo Exposure to Copper Oxide Nanoparticles on the Gut Microbiome, Host Immunity, and Susceptibility to a Bacterial Infection in Earthworms	NANOMATERIALS	2020	Nanomaterials (NMs) can interact with the innate immunity of organisms. It remains, however, unclear whether these interactions can compromise the immune functioning of the host when faced with a disease threat. Co-exposure with pathogens is thus a powerful approach to assess the immuno-safety of NMs. In this paper, we studied the impacts of in vivo exposure to a biocidal NM on the gut microbiome…	32659907	10.3390/nano10071337	1	1
NA	Pino-Otin, MR; Val, J; Ballestero, D; Navarro, E; Sanchez, E; Mainar, AM	Impact of Artemisia absinthium hydrolate extracts with nematicidal activity on non-target soil organisms of different trophic levels	ECOTOXICOLOGY AND ENVIRONMENTAL SAFETY	2019	Natural pesticides are considered a good alternative to synthetic pesticides to reduce environmental impacts. However, biopesticides may have unknown effects on the environment, and can affect non-target organisms. In this study, the ecotoxicological effects of an aqueous extract (hydrolate) from Spanish populations of Artemisia absinthium (var. Candial) showing a promising biopesticide activity,…	31129435	10.1016/j.ecoenv.2019.05.055	1	1
NA	Kennedy, J; Marchesi, JR; Dobson, ADW	Metagenomic approaches to exploit the biotechnological potential of the microbial consortia of marine sponges	APPLIED MICROBIOLOGY AND BIOTECHNOLOGY	2007	Natural products isolated from sponges are an important source of new biologically active compounds. However, the development of these compounds into drugs has been held back by the difficulties in achieving a sustainable supply of these often-complex molecules for pre-clinical and clinical development. Increasing evidence implicates microbial symbionts as the source of many of these biologically…	17318533	10.1007/s00253-007-0875-2	1	1
NA	Pang, SM; Lin, ZQ; Zhang, WP; Mishra, S; Bhatt, P; Chen, SH	Insights Into the Microbial Degradation and Biochemical Mechanisms of Neonicotinoids	FRONTIERS IN MICROBIOLOGY	2020	Neonicotinoids are derivatives of synthetic nicotinoids with better insecticidal capabilities, including imidacloprid, nitenpyram, acetamiprid, thiacloprid, thiamethoxam, clothianidin, and dinotefuran. These are mainly used to control harmful insects and pests to protect crops. Their main targets are nicotinic acetylcholine receptors. In the past two decades, the environmental residues of neonico…	32508767	10.3389/fmicb.2020.00868	1	1
NA	Wulff, JA; Kiani, M; Regan, K; Eubanks, MD; Szczepaniec, A	Neonicotinoid Insecticides Alter the Transcriptome of Soybean and Decrease Plant Resistance	INTERNATIONAL JOURNAL OF MOLECULAR SCIENCES	2019	Neonicotinoids are widely used systemic insecticides that have been associated with spider mite outbreaks on diverse plants. These insecticides have complex effects on plant physiology, which have been speculated to drive enhanced performance of spider mites. We used RNA-Seq to explore how neonicotinoids modify gene expression in soybean thereby lowering plant resistance. We exposed soybean (Glyc…	30759791	10.3390/ijms20030783	1	1
NA	Yang, CW; Tang, SL; Chen, LY; Chang, BV	Removal of nonylphenol by earthworms and bacterial community change	INTERNATIONAL BIODETERIORATION & BIODEGRADATION	2014	Nonylphenol (NP), resulting from surfactants used in industrial and domestic products, is an endocrine disruptor, and its presence in the environment has garnered much concern. We assessed combinations of soil, compost, and sludge with living earthworms or earthworm casts for NP degradation and accompanying changes in bacterial community composition. NP could be removed in sludge and compost with…		10.1016/j.ibiod.2014.09.010	1	1
NA	Zuo, WL; Li, JC; Zheng, J; Zhang, L; Yang, Q; Yu, YD; Zhang, ZD; Ding, QQ	Whole genome sequencing of a multidrug-resistant Bacillus thuringiensis HM-311 obtained from the Radiation and Heavy metal-polluted soil	JOURNAL OF GLOBAL ANTIMICROBIAL RESISTANCE	2020	Objectives: Bacillus thuringiensis (BT) is distributed widely in the environment and utilised frequently for its highly specific toxins to target insect. However, BT is potentially pathogenic due to the high similarity between BT and Bacillus anthracis (BA). Meanwhile, there are reports that heavy metal pressure can promote the proliferation of antibiotic resistance in microorganisms through the …	32353525	10.1016/j.jgar.2020.04.022	1	1
NA	Monard, C; Martin-Laurent, F; Devers-Lamrani, M; Lima, O; Vandenkoornhuyse, P; Binet, F	atz gene expressions during atrazine degradation in the soil drilosphere	MOLECULAR ECOLOGY	2010	One of the various ecosystemic services sustained by soil is pollutant degradation mediated by adapted soil bacteria. The pathways of atrazine biodegradation have been elucidated but in situ expression of the genes involved in atrazine degradation has yet to be demonstrated in soil. Expression of the atzA and atzD genes involved in atrazine dechlorination and s-triazine ring cleavage, respectivel…	20088886	10.1111/j.1365-294X.2009.04503.x	1	1
NA	Pachl, P; Domes, K; Schulz, G; Norton, RA; Scheu, S; Schaefer, I; Maraun, M	Convergent evolution of defense mechanisms in oribatid mites (Acari, Oribatida) shows no ghosts of predation past	MOLECULAR PHYLOGENETICS AND EVOLUTION	2012	Oribatid mites are diverse and abundant terrestrial soil arthropods that are involved in decomposition of organic matter and nutrient cycling. As indicated by fossils starting from the Devonian, they evolved varied mechanisms and structures for defense from predators. We investigated four of these defensive structures (ptychoid body, hologastry, mineralization and opisthonotal glands) and used an…	22796481	10.1016/j.ympev.2012.06.030	1	1
NA	Baveye, PC; Otten, W; Kravchenko, A; Balseiro-Romero, M; Beckers, E; Chalhoub, M; Darnault, C; Eickhorst, T; Garnier, P; Hapca, S; Kiranyaz, S; Monga, O; Mueller, CW; Nunan, N; Pot, V; Schluter, S; Schmidt, H; Vogel, HJ	Emergent Properties of Microbial Activity in Heterogeneous Soil Microenvironments: Different Research Approaches Are Slowly Converging, Yet Major Challenges Remain	FRONTIERS IN MICROBIOLOGY	2018	Over the last 60 years, soil microbiologists have accumulated a wealth of experimental data showing that the bulk, macroscopic parameters (e.g., granulometry, pH, soil organic matter, and biomass contents) commonly used to characterize soils provide insufficient information to describe quantitatively the activity of soil microorganisms and some of its outcomes, like the emission of greenhouse gas…	30210462	10.3389/fmicb.2018.01929	1	1
NA	Yang, JW; Yi, HS; Kim, H; Lee, B; Lee, S; Ghim, SY; Ryu, CM	Whitefly infestation of pepper plants elicits defence responses against bacterial pathogens in leaves and roots and changes the below-ground microflora	JOURNAL OF ECOLOGY	2011	P>1. Upon facing biotic stresses, plants orchestrate defence mechanisms via internal and external mechanisms that are mediated by signalling molecules such as salicylic acid, jasmonic acid, ethylene and various other volatile compounds. Although pathogen- and chemical-induced plant resistance has been studied extensively within the same plant compartment, the effects of above-ground (AG) insect-e…		10.1111/j.1365-2745.2010.01756.x	1	1
NA	Davidson, SK; Powell, RJ; Stahl, DA	Transmission of a bacterial consortium in Eisenia fetida egg capsules	ENVIRONMENTAL MICROBIOLOGY	2010	P>The earthworm Eisenia fetida harbours Verminephrobacter eiseniae within their excretory nephridia. This symbiont is transferred from the parent into the egg capsules where the cells are acquired by the developing earthworm in a series of recruitment steps. Previous studies defined V. eiseniae as the most abundant cell type in the egg capsules, leaving approximately 30% of the bacteria unidentif…	21966919	10.1111/j.1462-2920.2010.02231.x	1	1
NA	Splivallo, R; Ottonello, S; Mello, A; Karlovsky, P	Truffle volatiles: from chemical ecology to aroma biosynthesis	NEW PHYTOLOGIST	2011	P>Truffles (Tuber spp.) are symbiotic fungi that develop underground in association with plant roots. Food connoisseurs describe their scent as sensual, seductive and unique. These mysterious fungi, however, do not produce their aroma for the mere pleasure of humans. Truffle volatiles act as odorant cues for mammals and insects which are thus able to locate the precious fungi underground and spre…	21287717	10.1111/j.1469-8137.2010.03523.x	1	1
NA	Homa, J; Rorat, A; Kruk, J; Cocquerelle, C; Plytycz, B; Vandenbulcke, F	Dermal exposure of Eisenia andrei earthworms: Effects of heavy metals on metallothionein and phytochelatin synthase gene expressions in coelomocytes	ENVIRONMENTAL TOXICOLOGY AND CHEMISTRY	2015	Parameters such as total number of coelomocytes, riboflavin content in coelomocytes, expression of genes implied in metal homeostasis, and detoxification mechanisms can be used as biomarkers to assess the impact of metals on annelids. Defense biomarkers (detoxification gene expressions and coelomocyte parameters) were investigated in the ecotoxicologically important species Eisenia andrei followi…	25693738	10.1002/etc.2944	1	1
NA	Nong, G; Chow, V; Schmidt, LM; Dickson, DW; Preston, JF	Multiple-strand displacement and identification of single nucleotide polymorphisms as markers of genotypic variation of Pasteuria penetrans biotypes infecting root-knot nematodes	FEMS MICROBIOLOGY ECOLOGY	2007	Pasteuria species are endospore-forming obligate bacterial parasites of soil-inhabiting nematodes and water-inhabiting cladocerans, e.g. water fleas, and are closely related to Bacillus spp. by 16S rRNA gene sequence. As naturally occurring bacteria, biotypes of Pasteuria penetrans are attractive candidates for the biocontrol of various Meloidogyne spp. (root-knot nematodes). Failure to culture t…	17578522	10.1111/j.1574-6941.2007.00340.x	1	1
NA	Gaafar, YZA; Herz, K; Hartrick, J; Fletcher, J; Blouin, AG; MacDiarmid, R; Ziebell, H	Investigating the Pea Virome in Germany-Old Friends and New Players in the Field(s)	FRONTIERS IN MICROBIOLOGY	2020	Peas are an important legume for human and animal consumption and are also being used as green manure or intermediate crops to sustain and improve soil condition. Pea production faces constraints from fungal, bacterial, and viral diseases. We investigated the virome of German pea crops over the course of three successive seasons in different regions of pea production to gain an overview of the ex…	33281777	10.3389/fmicb.2020.583242	1	1
NA	Cai, YP; Chen, HL; Yuan, RF; Wang, F; Chen, ZB; Zhou, BH	Metagenomic analysis of soil microbial community under PFOA and PFOS stress	ENVIRONMENTAL RESEARCH	2020	Perfluorinated compounds (PFCs) contamination of soil has attracted global attention in recent years but influences of PFCs on microorganisms in the soil environment have not been fully described. In this study, the effects of perfluorooctane sulphonate (PFOS) and perfluoroctanoic acid (PFOA) on bacterial communities were determined by Illumina Miseq sequencing and Illumina Hiseq Xten. The stimul…	32798955	10.1016/j.envres.2020.109838	1	1
NA	Lucas, JA	Advances in plant disease and pest management	JOURNAL OF AGRICULTURAL SCIENCE	2011	Pests and diseases impact on crop yield and quality, and also reduce resource-use efficiency. Improved crop protection strategies to prevent such damage and loss can increase production and make a substantial contribution to food security. DNA-based technologies are likely to greatly increase the speed, sensitivity and accuracy of pest and pathogen detection and diagnosis. Rapid sequencing of nuc…		10.1017/S0021859610000997	1	1
NA	Ji, HW; Du, BM; Wen, JH; Sun, NX; Peng, MJ; Du, HM; Liu, CJ	Metabolome and ionome analyses reveal the stoichiometric effects of contrasting geological phosphorus soils on seed-parasitic insects in subtropical oak forests	CHEMOECOLOGY	2019	Phosphorus (P)-rich sites develop on phosphate-rock ores, while the soils are generally characterized with P deficiency in subtropical areas, resulting in contrasting nutrient environments for plants and herbivores. It remains unclear how in situ herbivorous insects cope with such two extreme nutrient habitats in terms of metabolome and ionome. Here, we investigated the metabolome and ionome of t…		10.1007/s00049-019-00290-4	1	1
NA	Eckstein, S; Dominelli, N; Brachmann, A; Heermann, R	Phenotypic Heterogeneity of the Insect Pathogen Photorhabdus luminescens: Insights into the Fate of Secondary Cells	APPLIED AND ENVIRONMENTAL MICROBIOLOGY	2019	Photorhabdus luminescens is a Gram-negative bacterium that lives in symbiosis with soil nematodes and is simultaneously highly pathogenic toward insects. The bacteria exist in two phenotypically different forms, designated primary (1 degrees) and secondary (2 degrees) cells. Yet unknown environmental stimuli as well as global stress conditions induce phenotypic switching of up to 50% of 1 degrees…	31492667	10.1128/AEM.01910-19	1	1
NA	Patil, BL; Kumar, PL	Pigeonpea sterility mosaic virus: a legume-infecting Emaravirus from South Asia	MOLECULAR PLANT PATHOLOGY	2015	Pigeonpea sterility mosaic virus (PPSMV), a species of the genus Emaravirus, is the causal agent of sterility mosaic disease (SMD) of pigeonpea [Cajanus cajan (L.) Millsp]. This disease, dubbed the green plague', as the infected plants remain in the vegetative state without flower production, has been reported from India and a few other South-East Asian countries. SMD is estimated to result in an…	25640756	10.1111/mpp.12238	1	1
NA	Warnock, ND; Wilson, L; Canet-Perez, JV; Fleming, T; Fleming, CC; Maule, AG; Dalzell, JJ	Exogenous RNA interference exposes contrasting roles for sugar exudation in host-finding by plant pathogens	INTERNATIONAL JOURNAL FOR PARASITOLOGY	2016	Plant parasitic nematodes (PPN) locate host plants by following concentration gradients of root exudate chemicals in the soil. We present a simple method for RNA interference (RNAi)-induced knockdown of genes in tomato seedling roots, facilitating the study of root exudate composition, and PPN responses. Knockdown of sugar transporter genes, STP1 and STP2, in tomato seedlings triggered correspond…	27033013	10.1016/j.ijpara.2016.02.005	1	1
NA	Sikder, MM; Vestergard, M	Impacts of Root Metabolites on Soil Nematodes	FRONTIERS IN PLANT SCIENCE	2020	Plant parasitic nematodes cause significant crop damage globally. Currently, many nematicides have been banned or are being phased out in Europe and other parts of the world because of environmental and human health concerns. Therefore, we need to focus on sustainable and alternative methods of nematode control to protect crops. Plant roots contain and release a wide range of bioactive secondary …	32082349	10.3389/fpls.2019.01792	1	1
NA	Gheysen, G; Abad, P; Bleve, T; Blok, V; Fenoll, C; Gatehouse, JA; Grundler, F; Lindsey, K; Ohl, S; Sagen, K; Shields, R; Helder, J	Concerted efforts to develop handles for plant parasitic nematode control	PHYTOSFERE '99: HIGHLIGHTS IN EUROPEAN PLANT BIOTECHNOLOGY RESEARCH AND TECHNOLOGY TRANSFER	2000	Plant-parasitic nematodes - especially root knot and cyst nematodes - are economically important pests in numerous crops. Chemical soil sterilisation and the use of other unselective pesticides to control plant parasitic nematodes are still a common practice in many European countries and at present no realistic alternatives are available. For the identification of handles to control root knot an…		10.1016/S0168-7972(00)80117-6	1	1
NA	Zhu, F; Heinen, R; van der Sluijs, M; Raaijmakers, C; Biere, A; Bezemer, TM	Species-specific plant-soil feedbacks alter herbivore-induced gene expression and defense chemistry in Plantago lanceolata	OECOLOGIA	2018	Plants actively interact with antagonists and beneficial organisms occurring in the above- and belowground domains of terrestrial ecosystems. In the past decade, studies have focused on the role of plant-soil feedbacks (PSF) in a broad range of ecological processes. However, PSF and its legacy effects on plant defense traits, such as induction of defense-related genes and production of defensive …	30109421	10.1007/s00442-018-4245-9	1	1
NA	Krey, KL; Nabity, PD; Blubaugh, CK; Fu, Z; Van Leuven, JT; Reganold, JP; Berim, A; Gang, DR; Jensen, AS; Snyder, WE	Organic Farming Sharpens Plant Defenses in the Field	FRONTIERS IN SUSTAINABLE FOOD SYSTEMS	2020	Plants deploy a variety of chemical and physical defenses to protect themselves against herbivores and pathogens. Organic farming seeks to enhance these responses by improving soil quality, ultimately altering bottom up regulation of plant defenses. While laboratory studies suggest this approach is effective, it remains unclear whether organic agriculture encourages more-active plant defenses und…	33073178	10.3389/fsufs.2020.00097	1	1
NA	Hashem, A; Tabassum, B; Abd Allah, EF	Bacillus subtilis: A plant-growth promoting rhizobacterium that also impacts biotic stress	SAUDI JOURNAL OF BIOLOGICAL SCIENCES	2019	Plants encounter many biotic agents, such as viruses, bacteria, nematodes, weeds, and arachnids. These entities induce biotic stress in their hosts by disrupting normal metabolism, and as a result, limit plant growth and/or are the cause of plant mortality. Some biotic agents, however, interact symbiotically or synergistically with their host plants. Some microbes can be beneficial to plants and …	31516360	10.1016/j.sjbs.2019.05.004	1	1
NA	Kadam, SB; Pable, AA; Barvkar, VT	Mycorrhiza induced resistance (MIR): a defence developed through synergistic engagement of phytohormones, metabolites and rhizosphere	FUNCTIONAL PLANT BIOLOGY	2020	Plants get phosphorus, water and other soil nutrients at the cost of sugar through mycorrhizal symbiotic association. A common mycorrhizal network (CMN) - a dense network of mycorrhizal hyphae - provides a passage for exchange of chemicals and signals between the plants sharing CMN. Mycorrhisation impact plants at hormonal, physiological and metabolic level and successful symbiosis also regulates…	32586416	10.1071/FP20035	1	1
NA	Gilding, EK; Jackson, MA; Poth, AG; Henriques, ST; Prentis, PJ; Mahatmanto, T; Craik, DJ	Gene coevolution and regulation lock cyclic plant defence peptides to their targets	NEW PHYTOLOGIST	2016	Plants have evolved many strategies to protect themselves from attack, including peptide toxins that are ribosomally synthesized and thus adaptable directly by genetic polymorphisms. Certain toxins in Clitoria ternatea (butterfly pea) are cyclic cystine-knot peptides of c. 30 residues, called cyclotides, which have co-opted the plant's albumin-1 gene family for their production. How butterfly pea…	26668107	10.1111/nph.13789	1	1
NA	Maity, S; Pramanick, K	Perspectives and challenges of micro/nanoplastics-induced toxicity with special reference to phytotoxicity	GLOBAL CHANGE BIOLOGY	2020	Plastic pollution has become a global concern for ecosystem health and biodiversity conservation. Concentrations of plastics are manifold higher in the terrestrial system than the aquatic one. Micro/nanoplastics (M/NP) have the ability to alter soil enzymatic system, soil properties and also affect soil borne microorganisms and earthworms. Despite, the knowhow regarding modulatory effects of plas…	32153083	10.1111/gcb.15074	1	1
NA	Bernard, E; Brulle, F; Dumez, S; Lemiere, S; Platel, A; Nesslany, F; Cuny, D; Deram, A; Vandenbulcke, F	Antioxidant responses of Annelids, Brassicaceae and Fabaceae to pollutants: A review	ECOTOXICOLOGY AND ENVIRONMENTAL SAFETY	2015	Pollutants, such as Metal Trace Elements (MTEs) and organic compounds (polycyclic aromatic hydrocarbons, pesticides), can impact DNA structure of living organisms and thus generate damage. For instance, cadmium is a well-known genotoxic and mechanisms explaining its clastogenicity are mainly indirect: inhibition of DNA repair mechanisms and/or induction of Reactive Oxygen Species (ROS). Animal or…	24951273	10.1016/j.ecoenv.2014.04.024	1	1
NA	Kempster, VN; Davies, KA; Scott, ES	Chemical and biological induction of resistance to the clover cyst nematode (Heterodera trifolii) in white clover (Trifolium repens)	NEMATOLOGY	2001	Possible induction of resistance to the clover cyst nematode, Heterodera trifolii, in white clover, Trifolium repens. by application of two chemical inducers and of soil-borne Pseudomonas-like spp. and Bacillus cereus was investigated. Salicylic acid and benzo(1,2,3)thiadiazole-7-carbothioic acid-S-methyl ester, applied as a root drench in growth cabinet soil bioassays, affected development of H.…		10.1163/156854101300106874	1	1
NA	Lindroth, RL	Impacts of Elevated Atmospheric CO2 and O-3 on Forests: Phytochemistry, Trophic Interactions, and Ecosystem Dynamics	JOURNAL OF CHEMICAL ECOLOGY	2010	Prominent among the many factors now affecting the sustainability of forest ecosystems are anthropogenically-generated carbon dioxide (CO2) and ozone (O-3). CO2 is the substrate for photosynthesis and thus can accelerate tree growth, whereas O-3 is a highly reactive oxygen species and interferes with basic physiological functions. This review summarizes the impacts of CO2 and O-3 on tree chemical…	20054619	10.1007/s10886-009-9731-4	1	1
NA	Anderson, AJ; Kim, YC	Biopesticides produced by plant-probiotic Pseudomonas chlororaphis isolates	CROP PROTECTION	2018	Pseudomonas chlororaphis isolates are being used in agriculture as biopesticides because they provide plant protection against an array of microbial pathogens, insects and nematodes. These isolates directly control microbial pathogens, insects, and nematodes through the production of an array of metabolites. This review describes the structures, synthesis and function of the metabolites from P. c…		10.1016/j.cropro.2017.11.009	1	1
NA	Sharma, HC; Crouch, JH; Sharma, KK; Seetharama, N; Hash, CT	Applications of biotechnology for crop improvement: prospects and constraints	PLANT SCIENCE	2002	Recombinant DNA technology has significantly augmented the conventional crop improvement, and has a great promise to assist plant breeders to meet the increased food demand predicted for the 21st century. Dramatic progress has been made over the past two decades in manipulating genes from diverse and exotic sources, and inserting them into microorganisms and crop plants to confer resistance to in…		10.1016/S0168-9452(02)00133-4	1	1
NA	Kern, M	Development of new insecticides and fungicides	PROCEEDINGS OF THE XITH INTERNATIONAL ASPARAGUS SYMPOSIUM	2008	Rising incomes, improved transport, improved production technologies, and international agreements have led to a rapid expansion of global trade in vegetables, including asparagus, Asparagus officinalis. The demand-side factors, which include rising incomes and the creation of a new consumer class of 1.1 billion consumers worldwide, demanding quality produce in all seasons and willing to pay for,…		10.17660/ActaHortic.2008.776.15	1	1
NA	Pan, JW; Zhu, MY; Peng, HZ; Wang, LL	Developmental regulation and biological functions of root border cells in higher plants	ACTA BOTANICA SINICA	2002	Root border cells, previously referred to as sloughed root cap cells, is a special cell population which separates in large numbers from the periphery of the root cap and accumulates in the root tip. Recent evidence reveals that border cells, whose development is regulated by endogenous and exogenous signals, are biologically viable in the majority of higher plant species. As soon as border cells…			1	1
NA	Dehghanian, SZ; Abdollahi, M; Charehgani, H; Niazi, A	Combined of salicylic acid and Pseudomonas fluorescens CHAO on the expression of PR1 gene and control of Meloidogyne javanica in tomato	BIOLOGICAL CONTROL	2020	Root-knot nematodes (Meloidogyne spp.) are among the most dangerous herbal parasites which destroy 8.8 to 14.6 percent of agricultural products annually. This study examined inducing resistance to tomato against Meloidogyne javanica, as well as time-dependent changes in the expression of PR1 gene, after applying salicylic acid (SA) and Pseudomonas fluorescens CHAO (Pf) in the leaf tissue of healt…		10.1016/j.biocontrol.2019.104134	1	1
NA	van der Ploeg, MJC; van den Berg, JHJ; Bhattacharjee, S; de Haan, LHJ; Ershov, DS; Fokkink, RG; Zuilhof, H; Rietjens, IMCM; van den Brink, NW	In vitro nanoparticle toxicity to rat alveolar cells and coelomocytes from the earthworm Lumbricus rubellus	NANOTOXICOLOGY	2014	Sensitivity of immune cells (coelomocytes) of Lumbricus rubellus earthworms was investigated for exposure to selected nanoparticles, in order to obtain further insight in mechanisms of effects observed after in vivo C-60 exposure. In the in vivo study, tissue damage appeared tooccur without accompanying increased immune responses. Coelomocytes exposed in vitro to C-60 showed no decrease of their …	23102209	10.3109/17435390.2012.744857	1	1
NA	Rodrigues, NP; Scott-Fordsmand, JJ; Amorim, MJB	Novel understanding of toxicity in a life cycle perspective - The mechanisms that lead to population effect - The case of Ag (nano) materials	ENVIRONMENTAL POLLUTION	2020	Silver (Ag) is amongst the most well studied nanomaterials (NMs), although most studies have only dealt with a single AgNM at a time and one biological endpoint. We here integrate the results of various testing-tools (endpoints) using a terrestrial worm, the standard ecotoxicological model organism Enchytraeus crypticus. Exposure spanned both water and soil exposure, it covered all life stages (c…	32163806	10.1016/j.envpol.2020.114277	1	1
NA	Zafar, J; Shoukat, RF; Zhang, YX; Freed, S; Xu, XX; Jin, FL	Metarhizium Anisopliae Challenges Immunity and Demography of Plutella xylostella	INSECTS	2020	Simple Summary The diamondback moth, Plutella xylostella, is a destructive pest of cruciferous crops worldwide. Integrated pest management (IPM) strategies, largely involve the use chemical pesticides which are harmful for the environment and human health. In this study, the virulence of three species of entomopathogenic fungi were tested. Metarhizium anisopliae proved to be the most effective by…	33065996	10.3390/insects11100694	1	1
NA	Hellberg, JEEU; Matilla, MA; Salmond, GPC	The broad-spectrum antibiotic, zeamine, kills the nematode worm Caenorhabditis elegans	FRONTIERS IN MICROBIOLOGY	2015	Soil bacteria can be prolific producers of secondary metabolites and other biologically active compounds of economic and clinical importance. These natural products are often synthesized by large multi-enzyme complexes such as polyketide synthases (PKSs) or non-ribosomal peptide synthases (NRPSs). The plant-associated Gram-negative bacterium, Serratia plymuthica A153, produces several secondary m…	25767467	10.3389/fmicb.2015.00137	1	1
NA	Gong, P; Loh, PR; Barker, ND; Tucker, G; Wang, N; Zhang, CH; Escalon, BL; Berger, B; Perkins, EJ	Building Quantitative Prediction Models for Tissue Residue of Two Explosives Compounds in Earthworms from Microarray Gene Expression Data	ENVIRONMENTAL SCIENCE & TECHNOLOGY	2012	Soil contamination near munitions plants and testing grounds is a serious environmental concern that can result in the formation of tissue chemical residue in exposed animals. Quantitative prediction of tissue residue still represents a challenging task despite long-term interest and pursuit, as tissue residue formation is the result of many dynamic processes including uptake, transformation, and…	21776976	10.1021/es201187u	1	1
NA	Bintarti, AF; Wilson, JK; Quintanilla-Tornel, MA; Shade, A	Biogeography and Diversity of Multi-Trophic Root Zone Microbiomes in Michigan Apple Orchards: Analysis of Rootstock, Scion, and Local Growing Region	PHYTOBIOMES JOURNAL	2020	Soil is a highly heterogeneous environment with many physical and chemical factors that are expected to vary within and across fruit orchards, and many of these factors also drive changes in the soil microbiome. To understand how biogeography influences apple root microbiomes, we characterized the bacterial and archaeal, fungal, nematode, oligochaete, and mycorrhizal communities of the root zone …		10.1094/PBIOMES-01-20-0007-R	1	1
NA	Baderna, D; Colombo, A; Romeo, M; Cambria, F; Teoldi, F; Lodi, M; Diomede, L; Benfenati, E	Soil quality in the Lomellina area using in vitro models and ecotoxicological assays	ENVIRONMENTAL RESEARCH	2014	Soil quality is traditionally evaluated by chemical characterization to determine levels of pollutants. Biological tools are now employed for soil monitoring since they can take account of the global biological effects induced by all xenobiotics. A combined monitoring of soils based on chemical analyses, human-related in vitro models and ecotoxicological assay was applied in the Lomellina, a semi…	24968084	10.1016/j.envres.2014.05.030	1	1
NA	Doolette, CL; Gupta, VVSR; Lu, Y; Payne, JL; Batstone, DJ; Kirby, JK; Navarro, DA; McLaughlin, MJ	Quantifying the Sensitivity of Soil Microbial Communities to Silver Sulfide Nanoparticles Using Metagenome Sequencing	PLOS ONE	2016	Soils are a sink for sulfidised-silver nanoparticles (Ag2S-NPs), yet there are limited ecotoxicity data for their effects on microbial communities. Conventional toxicity tests typically target a single test species or function, which does not reflect the broader community response. Using a combination of quantitative PCR, 16S rRNA amplicon sequencing and species sensitivity distribution (SSD) met…	27575719	10.1371/journal.pone.0161979	1	1
NA	Fox, JE; Starcevic, M; Jones, PE; Burow, ME; McLachlan, JA	Phytoestrogen signaling and symbiotic gene activation are disrupted by endocrine-disrupting chemicals\	ENVIRONMENTAL HEALTH PERSPECTIVES	2004	Some organochlorine pesticides and other synthetic chemicals mimic hormones in representatives of each vertebrate class, including mammals, reptiles, amphibians, birds, and fish. These compounds are called endocrine-disrupting chemicals (EDCs). Similarly, hormonelike signaling has also been observed when vertebrates are exposed to plant chemicals called phytoestrogens. Previous research has shown…	15121509	10.1289/ehp.6456	1	1
NA	Amorim, MJB; Novais, SC; Van Der Ven, K; Vandenbrouck, T; Soares, AMVM; De Coen, W	DEVELOPMENT OF A MICROARRAY FOR ENCHYTRAEUS ALBIDUS (OLIGOCHAETA): PRELIMINARY TOOL WITH DIVERSE APPLICATIONS	ENVIRONMENTAL TOXICOLOGY AND CHEMISTRY	2011	Standard bioassays allow hazard assessment at the population level, but much remains to be learned about the molecular level response of organisms to stressors. The main aim of this study was the development of a DNA microarray for Enchytraeus albidus, a common soil worm species. Further, this microarray was tested using worms exposed to Cu, phenmedipham, and different soil types. Hybridization o…	21360579	10.1002/etc.512	1	1
NA	Gallego, SG; Loukas, A; Slade, RW; Neva, FA; Varatharajalu, R; Nutman, TB; Brindley, PJ	Identification of an astacin-like metallo-proteinase transcript from the infective larvae of Strongyloides stercoralis	PARASITOLOGY INTERNATIONAL	2005	Strongyloides stercoralis, an important nematode pathogen of humans, is transmitted by contact with soil contaminated with the microscopic larvae of the parasite. We determined the cDNA sequence and deduced amino acid structure of a metallo-proteinase that is abundantly transcribed expressed by infective stage larvae of S. stercoralis. This deduced structure of the enzyme revealed a multi-domain …	15866474	10.1016/j.parint.2005.02.002	1	1
NA	Beaumelle, L; Vile, D; Lamy, I; Vandenbulcke, F; Gimbert, F; Hedde, M	A structural equation model of soil metal bioavailability to earthworms: confronting causal theory and observations using a laboratory exposure to field-contaminated soils	SCIENCE OF THE TOTAL ENVIRONMENT	2016	Structural equation models (SEM) are increasingly used in ecology as multivariate analysis that can represent theoretical variables and address complex sets of hypotheses. Here we demonstrate the interest of SEM in ecotoxicology, more precisely to test the three-step concept of metal bioavailability to earthworms. The SEM modeled the three-step causal chain between environmental availability, env…	27378153	10.1016/j.scitotenv.2016.06.023	1	1
NA	Hossain, R; Menzel, W; Varrelmann, M	Virus yellows in sugar beet - biology and infestation risk	SUGAR INDUSTRY-ZUCKERINDUSTRIE	2019	Sugar beet became one of the most important sources for sugar production in the temperate zone. Sugar beet production is challenged by pests and diseases, restricting the genomic yield potential. With the intensification of the sugar beet cultivation, several of these pests and diseases became a major threat for the sugar production. The economically most important diseases are caused by viruses …			1	1
NA	Xiao, ZG; Liu, MQ; Jiang, LH; Chen, XY; Griffiths, BS; Li, HX; Hu, F	Vermicompost increases defense against root-knot nematode (Meloidogyne incognita) in tomato plants	APPLIED SOIL ECOLOGY	2016	Sustainable agriculture aims to manage soil and plant health while relying less on chemical inputs. The individual effect of organic amendments or resistant crop cultivars on the suppression of root pests through modulating soil and plant performance is being well documented. However, the interactions between organic amendments and crop cultivars are less well studied. A pot experiment was conduc…		10.1016/j.apsoil.2016.04.003	1	1
NA	Tang, T; Zhang, YH; Cai, TW; Deng, XQ; Liu, CY; Li, JM; He, S; Li, JH; Wan, H	Antibiotics increased host insecticide susceptibility via collapsed bacterial symbionts reducing detoxification metabolism in the brown planthopper, Nilaparvata lugens	JOURNAL OF PEST SCIENCE	2020	Symbionts participate in various physiological activities of their insect hosts, including detoxification metabolism. Emerging evidence has revealed that the bacterial symbiont Arsenophonus is involved in insecticide detoxification metabolism of Nilaparvata lugens, which harbors diverse symbionts. However, it is still unknown whether other bacterial symbionts have a functional role in this proces…		10.1007/s10340-020-01294-8	1	1
NA	Wang, ZB; Hu, C; Sun, Y; Jiang, W; Wu, GG; Pan, AH; Li, P; Tang, XM	Production and characterization of the(13)C/N-15 single-labeled insecticidal protein Cry1Ab/Ac using recombinantEscherichia coli	MICROBIOLOGYOPEN	2020	Synthetic Cry1Ab/Ac proteins expressed by genetically modified (GM) crops have a high potential to control insect pests without utilizing large amounts of chemical insecticides. Before these crops are used in agriculture, the environmental fate and interactions in the soil must be understood. Stable isotope-labeled Cry1Ab/Ac protein is a highly useful tool for collecting such data. We developed a…	33058518	10.1002/mbo3.1125	1	1
NA	Puga-Freitas, R; Belkacem, L; Barot, S; Bertrand, M; Roger-Estrade, J; Blouin, M	Transcriptional profiling of wheat in response to take-all disease and mechanisms involved in earthworm's biocontrol effect	EUROPEAN JOURNAL OF PLANT PATHOLOGY	2016	Take-all disease caused by the soil-borne fungus Gaeumannomyces graminis var. tritici (Ggt) is the most widespread and well-studied root disease of winter wheat. The absence of plant genetic resistance and efficient fungicide against this disease calls for the development of alternative management strategies such as the use of biological control agents. In a greenhouse experiment, we tested the h…		10.1007/s10658-015-0759-8	1	1
NA	BRUNKE, KJ; MEEUSEN, RL	INSECT CONTROL WITH GENETICALLY ENGINEERED CROPS	TRENDS IN BIOTECHNOLOGY	1991	The ability to move bacterial genes encoding 'natural' insecticidal proteins into plants is permitting the development of crops intrinsically resistant to insect attack, with advantages over conventional insect-control agents (i.e. externally applied synthetic chemicals). These advantages include absence of residues in soil or groundwater, lack of toxicity to non-target organisms, and protection …		10.1016/0167-7799(91)90063-N	1	1
NA	Hou, LB; Yanagisawa, Y; Yachi, S; Kaneko, N; Nakamori, T	Biomass estimation of the terrestrial ecotoxicological species Folsomia candida (Collembola) using a real-time polymerase chain reaction	ECOTOXICOLOGY AND ENVIRONMENTAL SAFETY	2014	The abundance and growth of the Folsomia candida soil arthropod have been widely used to assess the environmental impact of a range of soil pollutants, and increasing concerns about environmental pollution require advanced and rapid methods to estimate ecological toxicity. Here, we developed a quantitative polymerase chain reaction (qPCR)-based assay for determining the biomass of E candida. Prio…	24507127	10.1016/j.ecoenv.2013.12.011	1	1
NA	Di Gennaro, P; Moreno, B; Annoni, E; Garcia-Rodriguez, S; Bestetti, G; Benitez, E	Dynamic changes in bacterial community structure and in naphthalene dioxygenase expression in vermicompost-amended PAH-contaminated soils	JOURNAL OF HAZARDOUS MATERIALS	2009	The aim of the present study was to explore the potential for using vermicompost from olive-mill waste as an organic amendment for enhanced bioremediation of polycyclic aromatic hydrocarbons (PAHs)contaminated soils. The focus was to analyse the genetic potential and the naphthalene dioxygenase (NDO) expression of the bacterial communities involved in the degradation of naphthalene, as chemical m…	19717238	10.1016/j.jhazmat.2009.08.013	1	1
NA	Kaur, P; Bali, S; Sharma, A; Kohli, SK; Vig, AP; Bhardwaj, R; Thukral, AK; Abd-Allah, EF; Wijaya, L; Alyemeni, MN; Ahmad, P	Cd induced generation of free radical species in Brassica juncea is regulated by supplementation of earthworms in the drilosphere	SCIENCE OF THE TOTAL ENVIRONMENT	2019	The antioxidant defense system of Brassica juncea under Cd stress was examined on supplementation of earthworms in the rhizosphere at different concentrations of Cd (0.50, 0.75, 1.00 and 1.25 mM i.e. 56, 84, 112 and 140 mg kg(-1) respectively). Seedlings were raised in small pots containing soil spiked with Cd and earthworms under controlled conditions for 15 days. Improved Cd accumulation, as we…	30476847	10.1016/j.scitotenv.2018.11.096	1	1
NA	Melekhina, EN; Kanev, VA; Markarova, MY; Nadezhkin, SM; Nowakowski, AB; Taskaeva, AA; Tarabukin, DV; Velegzhaninov, IO; Rasova, EE	Assessment of the state of oil-polluted ecosystems of European Subarctic: a multidisciplinary approach	THEORETICAL AND APPLIED ECOLOGY	2020	The article prents an assessment of the patterns of recovery of oil-polluted ecosystems based on the use of soil science methods, soil enzymology, microbiology, metagenomic analysis, soil zoology and geobotany. The dynamics of vegetation in the experimental remediation plots for the 17-year recovery period is analyzed. An original approach to the bio-diagnostics of ecosystems with oil pollution i…		10.25750/1995-4301-2020-2-123-129	1	1
NA	Sowani, H; Kulkarni, M; Zinjarde, S	An insight into the ecology, diversity and adaptations of Gordonia species	CRITICAL REVIEWS IN MICROBIOLOGY	2018	The bacterial genus Gordonia encompasses a variety of versatile species that have been isolated from a multitude of environments. Gordonia was described as a genus about 20 years ago, and to date, 39 different species have been identified. Gordonia is recognized for symbiotic associations with multiple hosts, including aquatic (marine and fresh water) biological forms and terrestrial invertebrate…	29276839	10.1080/1040841X.2017.1418286	1	1
NA	Walterson, AM; Stavrinides, J	Pantoea: insights into a highly versatile and diverse genus within the Enterobacteriaceae	FEMS MICROBIOLOGY REVIEWS	2015	The bacterial genus Pantoea comprises many versatile species that have been isolated from a multitude of environments. Pantoea was delineated as a genus approximately 25 years ago, but since then, approximately 20 species have been identified having a diversity of characteristics. Isolates from water and soil have been harnessed for industrial purposes including bioremediation, and the degradatio…	26109597	10.1093/femsre/fuv027	1	1
NA	Fayad, N; Patino-Navarrete, R; Kambris, Z; Antoun, M; Osta, M; Chopineau, J; Mahillon, J; El Chamy, L; Sanchis, V; Awad, MK	Characterization and Whole Genome Sequencing of AR23, a Highly Toxic Bacillus thuringiensis Strain Isolated from Lebanese Soil	CURRENT MICROBIOLOGY	2019	The demand for sustainable and eco-friendly control methods of pests and insects is increasing worldwide. From this came the interest in Bacillus thuringiensis, an entomopathogenic bacterium capable of replacing chemical pesticides. However, the possibility of pests developing resistance to a particular strain may impair its use, and there is a need to identify novel strains of this species as po…	31563972	10.1007/s00284-019-01775-9	1	1
NA	Lacey, LA; Grzywacz, D; Shapiro-Ilan, DI; Frutos, R; Brownbridge, M; Goettel, MS	Insect pathogens as biological control agents: Back to the future	JOURNAL OF INVERTEBRATE PATHOLOGY	2015	The development and use of entomopathogens as classical, conservation and augmentative biological control agents have included a number of successes and some setbacks in the past 15 years. In this forum paper we present current information on development, use and future directions of insect-specific viruses, bacteria, fungi and nematodes as components of integrated pest management strategies for …	26225455	10.1016/j.jip.2015.07.009	1	1
NA	Salgado-Morales, R; Martinez-Ocampo, F; Obregon-Barboza, V; Vilchis-Martinez, K; Jimenez-Perez, A; Dantan-Gonzalez, E	Assessing the Pathogenicity of Two Bacteria Isolated from the Entomopathogenic Nematode Heterorhabditis indica against Galleria mellonella and Some Pest Insects	INSECTS	2019	The entomopathogenic nematodes Heterorhabditis are parasites of insects and are associated with mutualist symbiosis enterobacteria of the genus Photorhabdus; these bacteria are lethal to their host insects. Heterorhabditis indica MOR03 was isolated from sugarcane soil in Morelos state, Mexico. The molecular identification of the nematode was confirmed using sequences of the ITS1-5.8S-ITS2 region …	30917525	10.3390/insects10030083	1	1
NA	KOHLER, HR; TRIEBSKORN, R; STOCKER, W; KLOETZEL, PM; ALBERTI, G	THE 70 KD HEAT-SHOCK PROTEIN (HSP-70) IN SOIL INVERTEBRATES - A POSSIBLE TOOL FOR MONITORING ENVIRONMENTAL TOXICANTS	ARCHIVES OF ENVIRONMENTAL CONTAMINATION AND TOXICOLOGY	1992	The expression of hsp 70 after heat shock or exposure to heavy metals/molluscicides was investigated by fluorography or immunoblot in three diplopods (Glomeris marginata, Cylindroiulus punctatus, Tachypodoiulus niger), two slugs (Deroceras reticulatum, Arion ater), and one isopod (Oniscus asellus). In O. asellus, hsp 70 expression occurred after heat shock and also after lead treatment, whereby a…	1616318		1	1
NA	Jones, D; Stringham, EG; Babich, SL; Candido, EPM	Transgenic strains of the nematode C-elegans in biomonitoring and toxicology: Effects of captan and related compounds on the stress response	TOXICOLOGY	1996	The fungicide, captan, induces a cellular stress response in the soil nematode Caenorhabditis elegans. Transgenic C. elegans, which produce beta-galactosidase as a surrogate stress protein, reveal that captan-induced stress is localized mainly to muscle cells of the pharynx. The stress response is elicited by captan concentrations above 5 ppm and occurs within five hours of the initial exposure t…	8658543	10.1016/0300-483X(96)03316-1	1	1
NA	Stone, LBL; Bidochka, MJ	The multifunctional lifestyles ofMetarhizium: evolution and applications	APPLIED MICROBIOLOGY AND BIOTECHNOLOGY	2020	The genusMetarhiziumis comprised of a diverse group of common soil fungi that exhibit multifunctional lifestyles with varying degrees of saprotrophic, endophytic, and insect pathogenic modes of nutrient acquisition. The transcriptome of these species is modulated to reflect immediate needs of the fungus and availability of resources-a form of transcriptional plasticity that allows for physiologic…	33085023	10.1007/s00253-020-10968-3	1	1
NA	Peng, DH; Lin, J; Huang, Q; Zheng, W; Liu, GQ; Zheng, JS; Zhu, L; Sun, M	A novel metalloproteinase virulence factor is involved in Bacillus thuringiensis pathogenesis in nematodes and insects	ENVIRONMENTAL MICROBIOLOGY	2016	The Gram-positive soil bacterium Bacillus thuringiensis has been developed as the leading microbial insecticide for years. The pathogenesis of B. thuringiensis requires common extracellular factors that depend on the PlcR regulon, which regulates a large number of virulence factors; however, the precise role of many of these proteins is not known. In this study, we describe the complete lifecycle…	26995589	10.1111/1462-2920.13069	1	1
NA	Hockner, M; Piechnik, CA; Fiechtner, B; Weinberger, B; Tomanek, L	Cadmium-Related Effects on Cellular Immunity Comprises Altered Metabolism in Earthworm Coelomocytes	INTERNATIONAL JOURNAL OF MOLECULAR SCIENCES	2020	The heavy metal cadmium (Cd) is known to modulate the immune system, challenging soil-dwelling organisms where environmental Cd pollution is high. Since earthworms lack adaptive immunity, we determined Cd-related effects on coelomocytes, the cellular part of innate immunity, which is also the site of detoxification processes. A proteomics approach revealed a set of immunity-related proteins as we…	31963425	10.3390/ijms21020599	1	1
NA	Karpova, IS; Lylo, VV; Macewicz, LL; Kotsarenko, KV; Palchykovska, LG; Ruban, TO; Lukash, LL	Lectins of Sambucus nigra as Biologically Active and DNA-Protective Substances	I INTERNATIONAL SYMPOSIUM ON ELDERBERRY	2015	The human genome is affected by diverse environmental pollution factors and this is particularly acute for Ukrainians who have suffered from the Chernobyl radiation disaster. At the same time many natural compounds, especially from medicinal plants, are known as agents that prevent DNA lesions which often result in increasing mutagenesis and carcinogenesis. The aim of our work was to study the DN…			1	1
NA	Verma, A; Ali, D; Farooq, M; Pant, AB; Ray, RS; Hans, RK	Expression and inducibility of endosulfan metabolizing gene in Rhodococcus strain isolated from earthworm gut microflora for its application in bioremediation	BIORESOURCE TECHNOLOGY	2011	The metabolizing potential of a bacterial strain Rhodococcus MTCC 6716, isolated from the gut of an Indian earthworm (Metaphire posthuma) was studied for endosulfan bioremediation. In the present work, the optimum conditions for the maximum growth, kinetic of endosulfan degradation, regression equation, half life and correlation coefficient were studied. Endosulfan induced alterations in the expr…	21035330	10.1016/j.biortech.2010.10.005	1	1
NA	Hayashi, Y; Heckmann, LH; Simonsen, V; Scott-Fordsmand, JJ	Time-course profiling of molecular stress responses to silver nanoparticles in the earthworm Eisenia fetida	ECOTOXICOLOGY AND ENVIRONMENTAL SAFETY	2013	The molecular mechanism of silver nanoparticle (AgNP) toxicity, particularly its temporal aspect, is currently limited in the literature. This study seeks to identify and profile changes in molecular response patterns over time during soil exposure of the earthworm Eisenia fetida to AgNPs (82 +/- 27 nm) with reference to dissolved silver salt (AgNO3). Principal component analysis of selected gene…	24041528	10.1016/j.ecoenv.2013.08.017	1	1
NA	Lindblom, TH; Dodd, AK	Xenobiotic detoxification in the nematode Caenorhabditis elegans	JOURNAL OF EXPERIMENTAL ZOOLOGY PART A-ECOLOGICAL AND INTEGRATIVE PHYSIOLOGY	2006	The nematode Caenorhabditis elegans is an important model organism for the study of such diverse aspects of animal physiology and behavior as embryonic development, chemoreception, and the genetic control of lifespan. Yet, even though the entire genome sequence of this organism was deposited into public databases several years ago, little is known about xenobiotic metabolism in C. elegans. In par…	16902959	10.1002/jez.a.324	1	1
NA	Pradel, E; Zhang, Y; Pujol, N; Matsuyama, T; Bargmann, CI; Ewbank, JJ	Detection and avoidance of a natural product from the pathogenic bacterium Serratia marcescens by Caenorhabditis elegans	PROCEEDINGS OF THE NATIONAL ACADEMY OF SCIENCES OF THE UNITED STATES OF AMERICA	2007	The nematode Caenorhabditis elegans is present in soils and composts, where it can encounter a variety of microorganisms. Some bacteria in these rich environments are innocuous food sources for C elegans, whereas others are pathogens. Under laboratory conditions, C elegans will avoid certain pathogens, such as Serratia marcescens, by exiting a bacterial lawn a few hours after entering it. By comb…	17267603	10.1073/pnas.0610281104	1	1
NA	Kleinjans, JCS; van Schooten, FJ	Ecogenotoxicology: the evolving field	ENVIRONMENTAL TOXICOLOGY AND PHARMACOLOGY	2002	The occurrence of chemical contaminants with DNA-damaging capacity in the environment represents a threat to human health as well as to the health of the ecosystem. This mini-review describes studies that were aimed to monitor at field conditions, the presence of such environmental toxicants and their DNA-damaging effects in aquatic and terrestrial species, as well as in birds. It is obvious that…	21782600	10.1016/S1382-6689(01)00115-6	1	1
NA	Fajana, HO; Gainer, A; Jegede, OO; Awuah, KF; Princz, JI; Owojori, OJ; Siciliano, SD	Oppia nitens CL Koch, 1836 (Acari: Oribatida): Current Status of Its Bionomics and Relevance as a Model Invertebrate in Soil Ecotoxicology	ENVIRONMENTAL TOXICOLOGY AND CHEMISTRY	2019	The oribatid soil mite Oppia nitens C.L. Koch, 1836, is a model microarthropod in soil ecotoxicity testing. This species has a significant role in supporting soil functions and as a suitable indicator of soil contamination. Despite its significance to the environment and to ecotoxicology, however, very little is known of its biology, ecology, and suborganismal responses to contaminants in the soi…	31433516	10.1002/etc.4574	1	1
NA	Seebach, D; Beck, AK; Bierbaum, DJ	The world of beta- and gamma-peptides comprised of homologated proteinogenic amino acids and other components	CHEMISTRY & BIODIVERSITY	2004	The origins of our nearly ten-year research program of chemical and biological investigations into peptides based on homologated proteinogenic amino acids are described. The road from the biopolymer poly[ethyl (R)-3-hydroxybutanoate] to the beta-peptides was primarily a step from organic synthesis methodology (the preparation of enantiomerically pure compounds (EPCs)) to supramolecular chemistry …	17191902	10.1002/cbdv.200490087	1	1
NA	Wang, H; Sangwan, N; Li, HY; Su, JQ; Oyang, WY; Zhang, ZJ; Gilbert, JA; Zhu, YG; Ping, F; Zhang, HL	The antibiotic resistome of swine manure is significantly altered by association with the Musca domestica larvae gut microbiome	ISME JOURNAL	2017	The overuse of antibiotics as veterinary feed additives is potentially contributing to a significant reservoir of antibiotic resistance in agricultural farmlands via the application of antibiotic-contaminated manure. Vermicomposting of swine manure using housefly larvae is a promising biotechnology for waste reduction and control of antibiotic pollution. To determine how vermicomposting influence…	27458785	10.1038/ismej.2016.103	1	1
NA	Eliceche, DP; Belaich, MN; Ghiringhelli, PD; Achinelly, MF	Heterorhabditis bacteriophora pampean-strain VEli (Nematoda): identification and pathogenicity against the strawberry pest Lobiopa insularis (Coleoptera: Nitidulidae)	REVISTA COLOMBIANA DE ENTOMOLOGIA	2017	The pampean region in the Buenos Aires province of Argentina is a major horticultural area. Biological pesticides to control pest insects available in the market are scarce in this country and nonexistent based on entomonematodes. In this paper, we characterized a native entomopathogenic nematode isolated from soil in the pampas, and evaluated its infectivity and reproductive capacity in the stra…		10.25100/socolen.v43i2.5947	1	1
NA	Wang, LM; Guo, FH; Zheng, Z; Luo, XZ; Zhang, JB	Enhancement of rural domestic sewage treatment performance, and assessment of microbial community diversity and structure using tower vermifiltration	BIORESOURCE TECHNOLOGY	2011	The performance of a novel three-stage vermifiltration (VF) system using the earthworm. Eisenia fetida. for rural domestic wastewater treatment was studied during a 131-day period. The average removal efficiencies of the tower VF planted with Penstemon campanulatus were as follows: chemical oxygen demand, 81.3%; ammonium, 98%; total nitrogen, 60.2%; total phosphorus, 98.4%; total nitrogen, mainly…	21852122	10.1016/j.biortech.2011.07.085	1	1
NA	Verderame, M; Scudiero, R	How Glyphosate Impairs Liver Condition in the Field Lizard Podarcis siculus (Rafinesque-Schmaltz, 1810): Histological and Molecular Evidence	BIOMED RESEARCH INTERNATIONAL	2019	The potential toxicity of glyphosate, a widely used broad-spectrum herbicide, is currently a great matter of debate. As vertebrate insectivores, lizards protect plants from herbivorous insects increasing plant biomass via the trophic cascade and represent an important link between invertebrates and higher predators. A negative effect of glyphosate on lizards' survival could have major impacts at …	31218226	10.1155/2019/4746283	1	1
NA	Kohler, HR; Belitz, B; Eckwert, H; Adam, R; Rahman, B; Trontelj, P	Validation of hsp70 stress gene expression as a marker of metal effects in Deroceras reticulatum (Pulmonata): Correlation with demographic parameters	ENVIRONMENTAL TOXICOLOGY AND CHEMISTRY	1998	The presence of a stress gene comprising a motif homologous to the hsp70 consensus sequence was proven for the grey garden slug, Deroceras reticulatum (Muller). The induction of stress gene transcription (including mRNA stability) and the accumulation of the corresponding stress protein, Hsp70, was quantified in slugs exposed to cadmium- or zinc-enriched food for 2 to 3 weeks. To validate the sui…		10.1002/etc.5620171115	1	1
NA	Rai, N; Sjoberg, V; Forsberg, G; Karlsson, S; Olsson, PE; Jass, J	Metal contaminated soil leachates from an art glass factory elicit stress response, alter fatty acid metabolism and reduce lifespan in Caenorhabditis elegans	SCIENCE OF THE TOTAL ENVIRONMENT	2019	The present study evaluated the toxicity of metal contamination in soils from an art glass factory in Smaland Sweden using a Caenorhabditis elegans nematode model. The aim of the study was to chemically analyze the soil samples and study the biological effects of water-soluble leachates on the nematodes using different physiological endpoints. The total metal content showed that As, Cd and Pb wer…	30326454	10.1016/j.scitotenv.2018.10.067	1	1
NA	Kaur, P; Bali, S; Sharma, A; Vig, AP; Bhardwaj, R	Effect of earthworms on growth, photosynthetic efficiency and metal uptake in Brassica juncea L. plants grown in cadmium-polluted soils	ENVIRONMENTAL SCIENCE AND POLLUTION RESEARCH	2017	The present study has been carried out to examine the role of earthworms in phytoremediation of Cd and its effect on growth, pigment content, expression of genes coding key enzymes of pigments, photosynthetic efficiency and osmoprotectants in Brassica juncea L. plants grown under cadmium (Cd) metal stress. The effect of different Cd concentrations (0.50, 0.75, 1.0, 1.25 mM) was studied in 30 and …	28386902	10.1007/s11356-017-8947-z	1	1
NA	Gil, FN; Moreira-Santos, M; Chelinho, S; Pereira, C; Feliciano, JR; Leitao, JH; Sousa, JP; Ribeiro, R; Viegas, CA	Suitability of a Saccharomyces cerevisiae-based assay to assess the toxicity of pyrimethanil sprayed soils via surface runoff: Comparison with standard aquatic and soil toxicity assays	SCIENCE OF THE TOTAL ENVIRONMENT	2015	The present study is aimed at evaluating whether a gene expression assay with the microbial eukaryotic model Saccharomyces cerevisiae could be used as a suitable warning tool for the rapid preliminary screening of potential toxic effects on organisms due to scenarios of soil and water contamination with pyrimethanil. The assay consisted of measuring changes in the expression of the selected pyrim…	25461018	10.1016/j.scitotenv.2014.09.094	1	1
NA	Jadhav, KB; Rajini, PS	Evaluation of Sublethal Effects of Dichlorvos upon Caenorhabditis elegans Based on a Set of End Points of Toxicity	JOURNAL OF BIOCHEMICAL AND MOLECULAR TOXICOLOGY	2009	The primary objective of this study was to examine a possible correlation among the three endpoints of toxicity, namely, stress gene expression (hsp16), feeding, and acetylcholinesterase (AChE) activity in transgenic C. elegans (hsp16-lacZ) exposed to sublethal concentrations of dichlorvos, an organophosphorus insecticide. Worms exposed to dichlorvos (at 5, 40, and 80 mu M) exhibited a concentrat…	19202558	10.1002/jbt.20258	1	1
NA	Hazzouri, KM; Sudalaimuthuasari, N; Kundu, B; Nelson, D; Al-Deeb, MA; Le Mansour, A; Spencer, JJ; Desplan, C; Amiri, KMA	The genome of pest Rhynchophorus ferrugineus reveals gene families important at the plant-beetle interface	COMMUNICATIONS BIOLOGY	2020	The red palm weevil, Rhynchophorus ferrugineus, infests palm plantations, leading to large financial losses and soil erosion. Pest-host interactions are poorly understood in R. ferrugineus, but the analysis of genetic diversity and pest origins will help advance efforts to eradicate this pest. We sequenced the genome of R. ferrugineus using a combination of paired-end Illumina sequencing (150 bp)…	32581279	10.1038/s42003-020-1060-8	1	1
NA	Lacey, LA; Goettel, MS	Current developments in microbial control of insect pests and prospects for the early 21st century	ENTOMOPHAGA	1995	The role of microbial control in crop and forest protection and the abatement of insects of medical and veterinary importance has expanded considerably with the discovery and development of new microbial control agents and genetic improvement in bacterial and viral pathogens, and improvements in formulation, application options and compatibility with other interventions. A synopsis of the literat…		10.1007/BF02372677	1	1
NA	Fosu-Nyarko, J; Tan, JACH; Gill, R; Agrez, VG; Rao, U; Jones, MGK	Denovo analysis of the transcriptome of Pratylenchus zeae to identify transcripts for proteins required for structural integrity, sensation, locomotion and parasitism	MOLECULAR PLANT PATHOLOGY	2016	The root lesion nematode Pratylenchus zeae, a migratory endoparasite, is an economically important pest of major crop plants (e.g. cereals, sugarcane). It enters host roots, migrates through root tissues and feeds from cortical cells, and defends itself against biotic and abiotic stresses in the soil and in host tissues. We report denovo sequencing of the P.zeae transcriptome using 454 FLX, and t…	26292651	10.1111/mpp.12301	1	1
NA	Shi, CH; Yang, FS; Zhu, X; Du, EX; Yang, YT; Wang, SL; Wu, QJ; Zhang, YJ	Evaluation of Housekeeping Genes for Quantitative Real-Time PCR Analysis of Bradysia odoriphaga (Diptera: Sciaridae)	INTERNATIONAL JOURNAL OF MOLECULAR SCIENCES	2016	The soil insect Bradysiaodoriphaga (Diptera: Sciaridae) causes substantial damage to Chinese chive. Suitable reference genes in B. odoriphaga (Bradysiaodoriphaga) have yet to be identified for normalizing target gene expression among samples by quantitative real-time PCR (qRT-PCR). This study was focused on identifying the expression stability of 12 candidate housekeeping genes in B. odoriphaga u…	27399679	10.3390/ijms17071034	1	1
NA	De Moraes, CM; Schultz, JC; Mescher, MC; Tumlinsoni, JH	Induced plant signaling and its implications for environmental sensing	JOURNAL OF TOXICOLOGY AND ENVIRONMENTAL HEALTH-PART A-CURRENT ISSUES	2004	The sophisticated chemical responses of plants to environmental stimuli have profound implications for the development of remote sensing systems. Recent advances in the investigation of these responses have demonstrated that plants can be developed as reliable reporters of numerous environmental stimuli including soil and water conditions, light levels, temperature, mechanical damage, insect feed…	15192871	10.1080/15287390490428288	1	1
NA	Kohler, HR; Alberti, G; Seniczak, S; Seniczak, A	Lead-induced hsp70 and hsp60 pattern transformation and leg malformation during postembryonic development in the oribatid mite, Archegozetes longisetosus Aoki	COMPARATIVE BIOCHEMISTRY AND PHYSIOLOGY C-TOXICOLOGY & PHARMACOLOGY	2005	The study aimed at analysing the impact of high lead concentrations on the morphological integrity and the stress protein hsp70 and hsp60 levels during postembryonic development of the oribatid mite, Archegozetes longisetosus. Independent of the treatment, the recorded hsp70 levels were far higher than the hsp60 levels in all investigated stages. There was a tendency towards lower hsp70 and hsp60…	16271516	10.1016/j.cbpc.2005.09.003	1	1
NA	El-Gendy, AH; Augustyniak, M; Toto, NA; Al Farraj, S; El-Samad, LM	Oxidative stress parameters, DNA damage and expression of HSP70 and MT in midgut of Trachyderma hispida (Forskal, 1775) (Coleoptera: Tenebrionidae) from a textile industry area	ENVIRONMENTAL POLLUTION	2020	The textile mill industry is one of the major sources of pollution and contributors of metal contaminants to the environment. At the same time, the industry is important for global economy. Pollution caused by the textile industry is characteristic due to a unique set of potentially toxic substances. Darkling beetles (Coleoptera, Tenebrionidae), which live in all biogeographical regions, are espe…	33254610	10.1016/j.envpol.2020.115661	1	1
NA	Moyson, S; Town, RM; Vissenberg, K; Blust, R	The effect of metal mixture composition on toxicity to C. elegans at individual and population levels	PLOS ONE	2019	The toxicity of zinc (Zn), copper (Cu), and cadmium (Cd) to the nematode Caenorhabditis elegans was characterised under single metal and mixture scenarios at different organisational levels. The effects on population size and body length were investigated at two concentrations corresponding to the 24 h LC5 and LC20 levels. Metal toxicity was dependent on metal concentration, exposure time and mix…	31237916	10.1371/journal.pone.0218929	1	1
NA	Caldwell, MM; Bornman, JF; Ballare, CL; Flint, SD; Kulandaivelu, G	Terrestrial ecosystems, increased solar ultraviolet radiation, and interactions with bother climate change factors	PHOTOCHEMICAL & PHOTOBIOLOGICAL SCIENCES	2007	There have been significant advances in our understanding of the effects of UV-B radiation on terrestrial ecosystems, especially in the description of mechanisms of plant response. A further area of highly interesting research emphasizes the importance of indirect UV radiation effects on plants, pathogens, herbivoics, soil microbes and ecosystem processes below the surface. Although photosynthesi…	17344961	10.1039/b700019g	1	1
NA	Sturzenbaum, SR; Cater, S; Morgan, AJ; Kille, P	Earthworm pre-procarboxypeptidase: a copper responsive enzyme	BIOMETALS	2001	This paper describes the identification and molecular cloning of the earthworm metalloenzyme pre-procarboxypeptidase. It was possible to approximate the putative pre-pro cleavage sites, which after removal activates a 35.7 kDa mature peptide with a length of 317 amino acids. The primary, secondary and predicted tertiary structure of the mature chain is highly homologous to other carboxypeptidases…	11368280	10.1023/A:1016698907653	1	1
NA	Jones, JDG	Why genetically modified crops?	PHILOSOPHICAL TRANSACTIONS OF THE ROYAL SOCIETY A-MATHEMATICAL PHYSICAL AND ENGINEERING SCIENCES	2011	This paper is intended to convey the message of the talk I gave at the Theo Murphy meeting at the Kavli Centre in July 2010. It, like the talk, is polemical, and conveys the exasperation felt by a practitioner of genetically modified (GM) plant science at its widespread misrepresentation. I argue that sustainable intensification of agriculture, using GM as well as other technologies, reduces its …	21464072	10.1098/rsta.2010.0345	1	1
NA	Power, RS; David, HE; Mutwakil, MHAZ; Fletcher, K; Daniells, C; Nowell, MA; Dennis, JL; Martinelli, A; Wiseman, R; Wharf, E; de Pomerai, DI	Stress-inducible transgenic nematodes as biomonitors of soil and water pollution	JOURNAL OF BIOSCIENCES	1998	This paper reviews the current status of nematodes with stress-inducible transgenes as biosensors responsive a range of external stressors, e.g., soil or water pollution, microwave radiation or immunological attack. Transgenic Caenorhabditis elegans carrying reporter genes under heat shock promoter control express reporter products only under stressful conditions. Although relatively insensitive …		10.1007/BF02936145	1	1
NA	Amorim, MB; Pereira, C; Soares, AMVM; Scott-Fordsmand, JJ	Does long term low impact stress cause population extinction?	ENVIRONMENTAL POLLUTION	2017	This study assessed and monitored 40 consecutive reproduction tests - multigenerational (MG) - of continuous exposure to Cd (at 2 reproduction Effect Concentrations (EC): EC10 and EC50) using the standard soil invertebrate Folsomia candida, in total 3.5 years of data were collected. Endpoints included survival, reproduction, size and metallothionein (MTc) gene expression. Further, to investigate …	27876417	10.1016/j.envpol.2016.11.044	1	1
NA	Fernandez-Gomez, MJ; Nogales, R; Insam, H; Romero, E; Goberna, M	Use of DGGE and COMPOCHIP for investigating bacterial communities of various vermicomposts produced from different wastes under dissimilar conditions	SCIENCE OF THE TOTAL ENVIRONMENT	2012	This study describes the use of denaturing gradient gel electrophoresis (DGGE) and COMPOCHIP (i.e. a microarray targeting typical bacteria of stabilized organic materials and pathogenic bacteria) for investigating the bacterial communities of four different vermicomposts. These included a commercial vermicompost produced from cattle manure (CM) and three vermicomposts produced at pilot-scale by r…	22154215	10.1016/j.scitotenv.2011.11.045	1	1
NA	Servin, AD; Pagano, L; Castillo-Michel, H; De la Torre-Roche, R; Hawthorne, J; Hernandez-Viezcas, JA; Loredo-Portales, R; Majumdar, S; Gardea-Torresday, J; Dhankher, OP; White, JC	Weathering in soil increases nanoparticle CuO bioaccumulation within a terrestrial food chain	NANOTOXICOLOGY	2017	This study evaluates the bioaccumulation of unweathered (U) and weathered (W) CuO in NP, bulk and ionic form (0-400mg/kg) by lettuce exposed for 70 d in soil co-contaminated with field incurred chlordane. To evaluate CuO trophic transfer, leaves were fed to crickets (Acheta domestica) for 15 d, followed by insect feeding to lizards (Anolis carolinensis). Upon weathering, the root Cu content of th…	28024451	10.1080/17435390.2016.1277274	1	1
NA	Zuluaga, DL; Kloeke, AEEV; Verkerk, R; Roling, WFM; Ellers, J; Roelofs, D; Aarts, MGM	Biofumigation using a wild Brassica oleracea accession with high glucosinolate content affects beneficial soil invertebrates	PLANT AND SOIL	2015	This study explores the biofumigation effects of glucosinolate (GSL) containing Brassica oleracea plant material on beneficial, non-target soil organisms, and aims to relate those effects to differences in GSL profiles. Leaf material of purple sprouting broccoli 'Santee', Savoy cabbage 'Wintessa', and the wild B. oleracea accession Winspit was analysed for GSL production and used for biofumigatio…		10.1007/s11104-015-2497-2	1	1
NA	Ferreira, NGC; Saborano, R; Morgado, R; Cardoso, DN; Rocha, CM; Soares, AMVM; Loureiro, S; Duarte, IF	Metabolic responses of the isopod Porcellionides pruinosus to nickel exposure assessed by H-1 NMR metabolomics	JOURNAL OF PROTEOMICS	2016	This work aimed at characterizing the metabolome of the isopod Porcellionides pruinosus and at assessing its variations over 14 days under laboratory culture conditions and upon exposure to the contaminant metal Nickel (Ni). The spectral profiles obtained by H-1 NMR spectroscopy were thoroughly assigned and subjected to multivariate analysis in order to highlight consistent changes. Over 50 metab…	26385004	10.1016/j.jprot.2015.09.018	1	1
NA	Singh, M; Singh, DK	Endosulfan induced alteration in bacterial protein profile and RNA yield of Klebsiella sp M3, Achromobacter sp M6, and Rhodococcus sp M2	JOURNAL OF HAZARDOUS MATERIALS	2014	Three bacterial strains identified as Klebsiella sp. M3, Achromobacter sp. M6 and Rhodococcus sp. M2 were isolated by soil enrichment with endosulfan followed by shake flask enrichment technique. They were efficiently degrading endosulfan in the NSM (non sulfur medium) broth. Degradation of endosulfan was faster with the cell free extract of bacterial cells grown in the sulfur deficient medium (N…	24365874	10.1016/j.jhazmat.2013.11.061	1	1
NA	Giska, I; Babik, W; van Gestel, CAM; van Straalen, NM; Laskowski, R	Genome-wide genetic diversity of rove beetle populations along a metal pollution gradient	ECOTOXICOLOGY AND ENVIRONMENTAL SAFETY	2015	To what extent chemical contamination affects genetic diversity of wild populations remains an open question in ecotoxicology. Here we used a genome-wide approach (615 nuclear RADseq loci containing 3017 SNPs) and a mtDNA fragment (ATP6) to analyze the effect of long-term exposure to elevated concentrations of metals (Cd, Pb, Zn) on genetic diversity in rove beetle (Staphylinus erythropterus) pop…	25988435	10.1016/j.ecoenv.2015.04.048	1	1
NA	Srut, M; Drechsel, V; Hockner, M	Low levels of Cd induce persisting epigenetic modifications and acclimation mechanisms in the earthworm Lumbricus terrestris	PLOS ONE	2017	Toxic effects of cadmium (Cd), a common soil pollutant, are still not very well understood, particularly in regard to its epigenetic impact. Therefore, the aim of this study was to assess DNA methylation changes and their persistence in the earthworm Lumbricus terrestris upon chronic low dose Cd exposure using methylation sensitive amplification polymorphism (MSAP). Moreover, the biomarker respon…	28426746	10.1371/journal.pone.0176047	1	1
NA	Daniells, C; Duce, I; Thomas, D; Sewell, P; Tattersall, J; de Pomerai, D	Transgenic nematodes as biomonitors of microwave-induced stress	MUTATION RESEARCH-FUNDAMENTAL AND MOLECULAR MECHANISMS OF MUTAGENESIS	1998	Transgenic nematodes (Caenorhabditis elegans strain PC72), carrying a stress-inducible reporter gene(Escherichia coli P-galactosidase) under the control of a C. elegans hsp16 heat-shock promoter, have been used to monitor toxicant responses both in water and soil. Because these transgenic nematodes respond both to heat and toxic chemicals by synthesising an easily detectable reporter product, the…	9635489	10.1016/S0027-5107(97)00266-2	1	1
NA	Cioci, LK; Qiu, L; Freedman, JH	Transgenic strains of the nematode Caenorhabditis elegans as biomonitors of metal contamination	ENVIRONMENTAL TOXICOLOGY AND CHEMISTRY	2000	Transition metal contamination poses a serious environmental and human health threat. The bioavailability of transition metals in environmental samples can best be assessed with living organisms. A transgenic strain of the free-living soil nematode Caenorhabditis elegans has been engineered for monitoring the bioavailability of metals. A reporter transgene consisting of a fragment of the promoter…		10.1002/etc.5620190823	1	1
NA	Mkhinini, M; Boughattas, I; Alphonse, V; Livet, A; Bousserrhine, N; Banni, M	Effect of treated wastewater irrigation in East Central region of Tunisia (Monastir governorate) on the biochemical and transcriptomic response of earthworms Eisenia andrei	SCIENCE OF THE TOTAL ENVIRONMENT	2019	Treated wastewater (TWW) reuse for irrigation has become an excellent way to palliate water scarcity in Mediterranean arid regions. However, the toxicological effects of these effluents on the soil's organisms, especially earthworms, have not been well studied as yet. In this paper, earthworms Eisenia andrei were exposed for 7 days and 14 days to five agricultural soils irrigated with TWW for dif…	30180333	10.1016/j.scitotenv.2018.07.449	1	1
NA	van Straalen, NM; Janssens, TKS; Roelofs, D	Micro-evolution of toxicant tolerance: from single genes to the genome's tangled bank	ECOTOXICOLOGY	2011	Two case-studies published 55 years ago became textbook examples of evolution in action: DDT resistance in houseflies (Busvine) and the rise of melanic forms of the peppered moth (Kettlewell). Now, many years later, molecular studies have elucidated in detail the mechanisms conferring resistance. In this paper we focus on the case of metal tolerance in a soil-living arthropod, Orchesella cincta, …	21416112	10.1007/s10646-011-0631-3	1	1
NA	Bodo, K; Hayashi, Y; Gerencser, G; Laszlo, Z; Keri, A; Galbacs, G; Telek, E; Meszaros, M; Deli, MA; Kokhanyuk, B; Nemeth, P; Engelmann, P	Species-specific sensitivity of Eisenia earthworms towards noble metal nanoparticles: a multiparametric in vitro study	ENVIRONMENTAL SCIENCE-NANO	2020	Two closely-related earthworm species (Eisenia spp.) have long been used as model organisms in ecotoxicology. The same nanoparticles (NPs) may affect the two species differently, not only because of the inherent differences in susceptibility but also due to how the immune system could recognize NPs. In a comparative approach using E. andrei and E. fetida, we study various immune-related parameter…		10.1039/c9en01405e	1	1
NA	Morgan, AJ; Mosselmans, JFW; Charnock, JM; Bennett, A; Winters, C; O'Reilly, M; Fisher, P; Andre, J; Turner, M; Gunning, P; Kille, P	In Situ Metal Imaging and Zn Ligand-Speciation in a Soil-Dwelling Sentinel: Complementary Electron Microprobe and Synchrotron Microbeam X-ray Analyses	ENVIRONMENTAL SCIENCE & TECHNOLOGY	2013	Understanding the relationships between accumulated metal speciation in cells and tissues of ecologically significant taxa such as earthworms will improve risk assessments. Synchrotron-based mu-focus X-ray spectroscopy was used to detect, localize, and determine ligand-speciation of Zn and Pb in thin sections of two epigeic earthworm species collected from a Pb/Zn-mine soil. The findings indicate…	23198708	10.1021/es302633f	1	1
NA	Dupont, L; Pauwels, M; Dume, C; Deschins, V; Audusseau, H; Gigon, A; Dubs, F; Vandenbulcke, F	Genetic variation of the epigeic earthworm Lumbricus castaneus populations in urban soils of the Paris region (France) revealed using eight newly developed microsatellite markers	APPLIED SOIL ECOLOGY	2019	Urban soils are subject to intense environmental pressures, e.g. physical disturbance, surface transformation and pollution, which greatly impact the activity of soil organisms. The epigeic earthworm Lumbricus castaneus (Savigny, 1826) is known to be tolerant to trace elements contamination of soils and was found to be abundant in the urban context. In order to investigate how urban environmental…		10.1016/j.apsoil.2018.11.004	1	1
NA	Theodorou, P; Radzeviciute, R; Kahnt, B; Soro, A; Grosse, I; Paxton, RJ	Genome-wide single nucleotide polymorphism scan suggests adaptation to urbanization in an important pollinator, the red-tailed bumblebee (Bombus lapidarius L.)	PROCEEDINGS OF THE ROYAL SOCIETY B-BIOLOGICAL SCIENCES	2018	Urbanization is considered a global threat to biodiversity; the growth of cities results in an increase in impervious surfaces, soil and air pollution, fragmentation of natural vegetation and invasion of non-native species, along with numerous environmental changes, including the heat island phenomenon. The combination of these effects constitutes a challenge for both the survival and persistence…	29669900	10.1098/rspb.2017.2806	1	1
NA	Fritz, JI; Franke-Whittle, IH; Haindl, S; Insam, H; Braun, R	Microbiological community analysis of vermicompost tea and its influence on the growth of vegetables and cereals	CANADIAN JOURNAL OF MICROBIOLOGY	2012	Vermicompost, the digestion product of organic material by earthworms, has been widely reported to have a more positive effect on plant growth and plant health than conventional compost. A study was conducted to investigate the effects of different vermicompost elutriates (aerated compost teas) on soils and plant growth. The teas were analyzed by chemical, microbiological, and molecular methods a…	22712623	10.1139/W2012-061	1	1
NA	Lagido, C; Pettitt, J; Porter, AJR; Paton, GI; Glover, LA	Development and application of bioluminescent Caenorhabditis elegans as multicellular eukaryotic biosensors	FEBS LETTERS	2001	We describe a novel approach to assess toxicity to the free-living nematode Caenorhabditis elegans that relies on the ability of firefly luciferase to report on endogenous ATP levels. We have constructed bioluminescent C, elegans with the luc gene under control of a constitutive promoter, Light reduction was observed in response to increasing temperature, concentrations of copper, lead and 3,5-di…	11278001	10.1016/S0014-5793(01)02271-2	1	1
NA	Mitchell, PD; Onstad, DW	Effect of extended diapause on evolution of resistance to transgenic Bacillus thuringiensis corn by northern corn rootworm (Coleoptera : Chrysomelidae)	JOURNAL OF ECONOMIC ENTOMOLOGY	2005	We develop a population genetics model for the northern corn rootworm, Diabrotica barberi Smith & Lawrence, to examine the effect of extended diapause on the evolution of resistance to transgenic Bacillus thuringiensis (Bt) corn, Zea mays L. We model conditions found in the center of the extended diapause problem along the Minnesota-South Dakota-Iowa borders. The proportion of resistance alleles …	16539154		1	1
NA	Xiao, GS; Zhao, L; Huang, Q; Du, HH; Guo, DQ; Xia, MX; Li, GM; Chen, ZX; Wang, DY	Biosafety assessment of water samples from Wanzhou watershed of Yangtze Three Gorges Reservior in the quiet season in Caenorhabditis elegans	SCIENTIFIC REPORTS	2018	We here employed a model animal of Caenorhabditis elegans to perform toxicity assessment of original surface water samples collected from Three Gorges Reservoir (TGR) in the quiet season in Wanzhou, Chongqing. Using some sublethal endpoints, including lifespan, body length, locomotion behavior, brood size, and intestinal reactive oxygen species (ROS) induction, we found that the examined five ori…	30237459	10.1038/s41598-018-32296-3	1	1
NA	van Straalen, NM; Timmermans, MJTN; Roelofs, D; Berg, MP	Apterygota in the spotlights of ecology, evolution and genomics	EUROPEAN JOURNAL OF SOIL BIOLOGY	2008	Wingless basal hexapods, also known as Apterygota, are becoming more and more important as models to study general biological principles, a situation testified by papers presented at the VIIth Apterygota seminar held August 2006 at Texel, The Netherlands. in this short review we discern three areas of modern biology where Apterygota may obtain a position in the spotlight: (1) ecology: Apterygota …		10.1016/j.ejsobi.2008.07.003	1	1
NA	Li, YX; Wang, W; Wu, QL; Li, YP; Tang, M; Ye, BP; Wang, DY	Molecular Control of TiO2-NPs Toxicity Formation at Predicted Environmental Relevant Concentrations by Mn-SODs Proteins	PLOS ONE	2012	With growing concerns of the safety of nanotechnology, the in vivo toxicity of nanoparticles (NPs) at environmental relevant concentrations has drawn increasing attentions. We investigated the possible molecular mechanisms of titanium nanoparticles (Ti-NPs) in the induction of toxicity at predicted environmental relevant concentrations. In nematodes, small sizes (4 nm and 10 nm) of TiO2-NPs induc…	22973466	10.1371/journal.pone.0044688	1	1
NA	Haegerbaeumer, A; Hoess, S; Heininger, P; Traunspurger, W	Experimental Studies with Nematodes in Ecotoxicology: An Overview	JOURNAL OF NEMATOLOGY	2015	With respect to their high abundances, their role as intermediaries between microorganisms and higher trophic levels, and their ubiquitous occurrence in all habitats, nematodes are of strong potential interest as environmental indicators. Ecotoxicological methods to evaluate the risk of anthropogenic pollutants on ecosystems require both in vitro and in vivo toxicity tests to investigate either m…	25861113		1	1
NA	Blyuss, KB; Fatehi, F; Tsygankova, VA; Biliayska, LO; Iutynska, GO; Yemets, AI; Blume, YB	RNAi-Based Biocontrol of Wheat Nematodes Using Natural Poly-Component Biostimulants	FRONTIERS IN PLANT SCIENCE	2019	With the growing global demands on sustainable food production, one of the biggest challenges to agriculture is associated with crop losses due to parasitic nematodes. While chemical pesticides have been quite successful in crop protection and mitigation of damage from parasites, their potential harm to humans and environment, as well as the emergence of nematode resistance, have necessitated the…	31057585	10.3389/fpls.2019.00483	1	1
NA	Gupta, S; Kushwah, T; Vishwakarma, A; Yadav, S	Optimization of ZnO-NPs to Investigate Their Safe Application by Assessing Their Effect on Soil Nematode Caenorhabditis elegans	NANOSCALE RESEARCH LETTERS	2015	Zinc oxide nanoparticles (ZnO-NPs) are increasingly receiving attention due to their widespread application in cosmetics, pigments and coatings. This has raised concerns in the public and scientific communities regarding their unexpected health effects. Toxicity effect of ZnO-NPs on the environment was assessed in the present study using Caenorhabditis elegans. Multiple toxicity end points includ…	26216012	10.1186/s11671-015-1010-4	1	1
NA	Rosochacki SJ, Matejczyk M.	Green fluorescent protein as a molecular marker in microbiology	Acta Microbiol Pol	2002	Molecular markers such as: lacZ (b-galactosidase), xylE (catechol 2,3-dioxygenase), lux (bacterial luciferase), luc (insect luciferase), phoA (alkaline phosphatase), gusA and gurA (beta-glucuronidase), gfp (green fluorescent protein), bla (beta-lactamase) and other antibiotic resistance markers, heavy metals resistance genes are commonly used in environmental microorganisms research (Errampaii et…			1	1
NA	Husson SJ, Clynen E, Boonen K, Janssen T, Lindemans M, Baggerman G, Schoofs L.	Approaches to identify endogenous peptides in the soil nematode Caenorhabditis elegans	Methods Mol Biol	2010	The transparent soil nematode Caenorhabditis elegans can be considered an important model organism due to its ease of cultivation, suitability for high-throughput genetic screens, and extremely well-defined anatomy. C. elegans contains exactly 959 cells that are ordered in defined differentiated tissues. Although C. elegans only possesses 302 neurons, a large number of similarities among the neur…			1	1
NA	Chen J, Wang JW, Shu YH.	Review on the effects of heavy metal pollution on herbivorous insects	Ying Yong Sheng Tai Xue Bao	2020	Heavy metal pollution is one of the thorniest issues in the world, which is a serious threat to ecosystems and food security. As an important link of food chain and food web in the ecosystem, herbivorous insects play important role in the transfer and accumulation of heavy metals. Consequently, more and more attentions have been paid on the potential effects of heavy metal pollution on herbivorou…		10.13287/j.1001-9332.202005.035	1	1
NA	Fayad N, Kambris Z, El Chamy L, Mahillon J, Kallassy Awad M.	A novel anti-dipteran Bacillus thuringiensis strain: Unusual Cry toxin genes in a highly dynamic plasmid environment	Appl Environ Microbiol	2020	Bacillus thuringiensis emerged as a major bioinsecticide on the global market. It offers a valuable alternative to chemical products classically utilized to control pest insects. Despite the efficiency of several strains and products available on the market, the scientific community is always on the lookout for novel toxins that can replace or supplement the existing products. In this study, H3, …		10.1128/AEM.02294-20	1	1
NA	Navarro Pacheco NI, Roubalova R, Semerad J, Grasserova A, Benada O, Kofronova O, Cajthaml T, Dvorak J, Bilej M, Prochazkova P.	In Vitro Interactions of TiO(2) Nanoparticles with Earthworm Coelomocytes: Immunotoxicity Assessment	Nanomaterials (Basel)	2021	Titanium dioxide nanoparticles (TiO2 NPs) are manufactured worldwide. Once they arrive in the soil environment, they can endanger living organisms. Hence, monitoring and assessing the effects of these nanoparticles is required. We focus on the Eisenia andrei earthworm immune cells exposed to sublethal concentrations of TiO2 NPs (1, 10, and 100 µg/mL) for 2, 6, and 24 h. TiO2 NPs at all concentrat…			1	1
NA	Alonso-Trujillo, M., A. B. Muniz-Gonzalez, and J. L. Martinez-Guitarte	Endosulfan exposure alters transcription of genes involved in the detoxification and stress responses in Physella acuta	Scientific Reports	2020	Endosulfan is a persistent pesticide that has been in use for more than five decades. During this time, it has contaminated soil, air, and water reservoirs worldwide. It is extremely toxic and harmful to beneficial non-target invertebrates, aquatic life, and even humans upon consumption, which is one of the many dangers of this pesticide since it biomagnifies in the food chain. The effects of thr…	32398709	10.1038/s41598-020-64554-8.	1	1
NA	Hockner, M., R. Dallinger, and S. R. Sturzenbaum	Nematode and snail metallothioneins	Journal of Biological Inorganic Chemistry	2011	Metallobiologists have, at large, neglected soil dwelling invertebrates; exceptions are the nematode (Caenorhabditis elegans) and snails (Helix pomatia and Cantareus aspersus). This review aims to compare and contrast the molecular, protein and cellular mechanisms of the multifunctional nematode and snail metallothioneins (MTs). The C. elegans genome contains two MT genes, mtl-1, which is constit…	21822727	10.1007/s00775-011-0826-3	2	1
NA	Nica, D. V., C. Popescu, G. A. Draghici, F. M. Andrica, I. A. Privistirescu, Gergen, II, and R. Stoger.	High-level dietary cadmium exposure is associated with global DNA hypermethylation in the gastropod hepatopancreas	PLOS One	2017	5-methylcytosine (5mC) is a key epigenetic mark which influences gene expression and phenotype. In vertebrates, this epigenetic mark is sensitive to Cd exposure, but there is no information linking such an event with changes in global 5mC levels in terrestrial gastropods despite their importance as excellentecotoxicological bioindicators of metal contamination. Therefore, we first evaluated total…	28877233	10.1371/journal.pone.0184221	2	1
NA	Louzon, M., F. Gimbert, T. Belly, C. Amiot, B. Pauget, A. de Vaufleury, and N. Capelli	From environmental bioavailability of metal(loid)s to their ecogenotoxicological effects in land snails	Environmental Science and Pollution Research	2021	To date, no study has linked the environmental and the ecogenotoxicological bioavailability of contaminants to land snails. Yet, understanding the specific ecotoxicological mechanisms from bioaccumulation to genotoxicity is necessary e.g., to build an adverse outcome pathway relevant to risk assessment. Consequently, the aim of our study is to look for relationships between accumulated concentrat…	33840022	10.1007/s11356-021-13618-x	2	1

## Sheet: Table S3.2
Publication_ID	Article_title	Year	Study_No	Study_ID	Study_type	Chemical_complexity	Chemical_name	Chemical_common	Chemical_type_1	Chemical_type_2	Chemical_type_3	Soil_type	Soil_name	Soil_type_2	Organisms_scientific	Taxonomy_common	Exposure_protocol	Exposure_durations_min	Exposure_durations_max	Tissue	Transcript_method_1	Transcript_method_2	MT	SOD	GST	CAT	HSP70	HSP8	HSP90	CYP	PCS	VTG	ABC	ANN	TCTP	Useful_phase_II	Other_biomarkers
A004	Biomarkers indicate mixture toxicities of fluorene and phenanthrene with endosulfan toward earthworm (Eisenia fetida)	2017	1	A004.1	Experimental artificial	Singular	alpha-Endosulfan	Endosulfan	Organic	Insecticide	Organochlorine	Artificial	Other	NA	Eisenia fetida	Earthworms	OECD 207	7	7	Whole animal	qPCR	NA	1	1	1	1	1	0	0	0	0	0	0	0	0	Yes
A004	Biomarkers indicate mixture toxicities of fluorene and phenanthrene with endosulfan toward earthworm (Eisenia fetida)	2017	2	A004.2	Experimental artificial	Singular	Phenanthrene	Phenanthrene	Organic	Other	PAH	Artificial	OECD 222	NA	Eisenia fetida	Earthworms	OECD 207	7	7	Whole animal	qPCR	NA	1	1	1	1	1	0	0	0	0	0	0	0	0	Yes
A004	Biomarkers indicate mixture toxicities of fluorene and phenanthrene with endosulfan toward earthworm (Eisenia fetida)	2017	3	A004.3	Experimental artificial	Singular	Fluorene	Phenanthrene	Organic	Other	PAH	Artificial	OECD 222	NA	Eisenia fetida	Earthworms	OECD 207	7	7	Whole animal	qPCR	NA	1	1	1	1	1	0	0	0	0	0	0	0	0	Yes
A005	Transcriptome, bioaccumulation and toxicity analyses of earthworms (Eisenia fetida) affected by trifloxystrobin and trifloxystrobin acid	2020	1	A005.1	Experimental artificial	Singular	Trifloxystrobin	Trifloxystrobin	Organic	Fungicide	Strobilurin	Artificial	OECD 222	NA	Eisenia fetida	Earthworms	OECD 222	7	28	Whole animal	RNA sequencing	NA	0	0	0	0	0	0	0	0	0	0	0	0	0	No
A005	Transcriptome, bioaccumulation and toxicity analyses of earthworms (Eisenia fetida) affected by trifloxystrobin and trifloxystrobin acid	2020	2	A005.2	Experimental artificial	Singular	Trifloxystrobin acid	Trifloxystrobin acid	Organic	Fungicide	Strobilurin	Artificial	OECD 222	NA	Eisenia fetida	Earthworms	OECD 222	7	28	Whole animal	RNA sequencing	NA	0	0	0	0	0	0	0	0	0	0	0	0	0	No
A006	Gene Expression Responses Linked to Reproduction Effect Concentrations (EC10,20,50,90) of Dimethoate, Atrazine and Carbendazim, in Enchytraeus albidus	2012	1	A006.1	Experimental artificial	Singular	Dimethoate	Dimethoate	Organic	Insecticide	Organophosphate	Artificial	LUFA2.2	NA	Enchytraeus albidus	Potworms	Other	2	2	Whole animal	Microarray	qPCR	0	1	0	0	0	0	1	0	0	0	0	0	0	Yes	retinol-dehydrogenase, sec14-like 2
A006	Gene Expression Responses Linked to Reproduction Effect Concentrations (EC10,20,50,90) of Dimethoate, Atrazine and Carbendazim, in Enchytraeus albidus	2012	2	A006.2	Experimental artificial	Singular	Atrazine	Atrazine	Organic	Herbicide	Triazine	Artificial	LUFA2.2	NA	Enchytraeus albidus	Potworms	Other	2	2	Whole animal	Microarray	qPCR	0	1	0	0	0	0	1	0	0	0	0	0	0	Yes	retinol-dehydrogenase, sec14-like 2
A006	Gene Expression Responses Linked to Reproduction Effect Concentrations (EC10,20,50,90) of Dimethoate, Atrazine and Carbendazim, in Enchytraeus albidus	2012	3	A006.3	Experimental artificial	Singular	Carbendazim	Carbendazim	Organic	Fungicide	Benzimidazole	Artificial	LUFA2.2	NA	Enchytraeus albidus	Potworms	Other	2	2	Whole animal	Microarray	qPCR	0	1	0	0	0	0	1	0	0	0	0	0	0	Yes	retinol-dehydrogenase, sec14-like 2
A017	Oxidative stress and gene expression of earthworm (Eisenia fetida) to clothianidin	2017	1	A017.1	Experimental artificial	Singular	Clothianidin	Clothianidin	Organic	Insecticide	Neonicotinoid	Artificial	OECD 222	NA	Eisenia fetida	Earthworms	Other	2	28	Whole animal	qPCR	NA	0	0	0	0	1	0	0	0	0	0	0	0	1	Yes	Neuropeptide reproduction hormone (annetocin), TCTP (growth related protein)
A018	Transcriptional profiling of the soil invertebrate Folsomia candida in pentachlorophenol-contaminated soil	2015	1	A018.1	Experimental artificial	Singular	Pentachlorophenol	Pentachlorophenol	Organic	Pesticide	Organochloride	Artificial	ISO 11268	NA	Folsomia candida	Springtails	Other	28	28	Whole animal	Microarray	qPCR	0	0	0	0	1	0	0	0	0	0	0	0	0	No	Only for validation, including multidrug resistaince
A024	mRNA expression of a cadmium-responsive gene is a sensitive biomarker of cadmium exposure in the soil collembolan Folsomia candida	2010	1	A024.1	Experimental artificial	Singular	Cadmium	Cadmium	Inorganic	Other	Metallic	Artificial	OECD 222	NA	Folsomia candida	Springtails	Other	5	5	Whole animal	HiCEP	qPCR	1	0	1	0	0	0	0	0	0	0	0	0	0	Yes
A025	Evaluation of gene expression of different molecular biomarkers of stress response as an effect of copper exposure on the earthworm EIsenia Andrei	2019	1	A025.1	Experimental artificial	Singular	Copper sulfate	Copper	Inorganic	Other	Metallic	Artificial	Other	NA	Eisenia andrei	Earthworms	Other	6	9	Coelomocytes	qPCR	NA	1	1	0	1	1	0	0	0	0	0	0	0	0	Yes	CCF, LYS, TLR
A027	Transcriptional expression levels and biochemical markers of oxidative stress in the earthworm Eisenia andrei after exposure to 2,4-dichlorophenoxyacetic acid (2,4-D)	2015	1	A027.1	Experimental artificial	Singular		2,4-D	Organic	Herbicide		Artificial	OECD 222	NA	Eisenia andrei	Earthworms	OECD 207	7	14	Whole animal	qPCR	NA	0	1	1	1	0	0	0	0	0	0	0	0	0	Yes	RiboS13
A033	Transcriptomics and enzymology combined five gene expressions to reveal the responses of earthworms (Eisenia fetida) to the long-term exposure of cyantraniliprole in soil	2021	1	A033.1	Experimental artificial	Singular	Cyantraniliprole	Cyantraniliprole	Organic	Insecticide	Ryanoid	Artificial	OECD 222	NA	Eisenia fetida	Earthworms	OECD 222	7	28	Whole animal	RNA sequencing	qPCR	0	0	0	1	1	0	0	0	0	0	0	0	0	Yes
A035	Multi-level ecotoxicological effects of imidacloprid on earthworm (Eisenia fetida)	2019	1	A035.1	Experimental artificial	Singular	Imidacloprid	Imidacloprid	Organic	Insecticide	Neonicotinoid	Artificial	OECD 222	NA	Eisenia fetida	Earthworms	OECD 207	14	14	Whole animal	qPCR	NA	0	0	0	1	1	0	0	0	0	0	0	1	1	Yes	TCTP, ANN, CRT
A043	Comparative toxicity and bioaccumulation of two dinotefuran metabolites, UF and DN, in earthworms (Eisenia fetida)	2018	1	A043.1	Experimental artificial	Singular	1-methyl-3-(tetrahydro-3-furylmethyl) urea	UF	Organic	Insecticide	Neonicotinoid	Artificial	OECD 222	NA	Eisenia fetida	Earthworms	OECD 207	2	28	Whole animal	qPCR	NA	0	0	0	0	1	0	0	0	0	0	0	1	0	Yes	ANN
A043	Comparative toxicity and bioaccumulation of two dinotefuran metabolites, UF and DN, in earthworms (Eisenia fetida)	2018	2	A043.2	Experimental artificial	Singular	1-methyl-3-(tetrahydro-3-furylmethyl) guanidium dihydrogen	DF	Organic	Insecticide	Neonicotinoid	Artificial	OECD 222	NA	Eisenia fetida	Earthworms	OECD 207	2	28	Whole animal	qPCR	NA	0	0	0	0	1	0	0	0	0	0	0	1	0	Yes	ANN
A044	Molecular toxicity of earthworms induced by cadmium contaminated soil and biomarkers screening	2012	2	A044.2	Experimental artificial	Singular	Cadmium chloride	Cadmium	Inorganic	Other	Metallic	Artificial	OECD 222	NA	Eisenia fetida	Earthworms	Other	70	70	Whole animal	qPCR	NA	1	0	0	0	0	0	0	0	0	0	0	1	0	Yes	ANN, calreticulin
A065	Biomarker responses of earthworms (Eisenia fetida) exposured to phenanthrene and pyrene both singly and combined in microcosms	2012	1	A065.1	Experimental artificial	Singular	Phenanthrene	Phenanthrene	Organic	Other	PAH	Artificial	ISO 11268	NA	Eisenia fetida	Earthworms	ISO 11268	28	28	Whole animal	qPCR	NA	0	0	0	0	0	0	0	0	0	0	0	1	1	Yes	ANN, TCTP
A065	Biomarker responses of earthworms (Eisenia fetida) exposured to phenanthrene and pyrene both singly and combined in microcosms	2012	2	A065.2	Experimental artificial	Singular	Pyrene	Pyrene	Organic	Other	PAH	Artificial	ISO 11268	NA	Eisenia fetida	Earthworms	ISO 11268	28	28	Whole animal	qPCR	NA	0	0	0	0	0	0	0	0	0	0	0	1	1	Yes	ANN, TCTP
A077	Mechanisms of response to silver nanoparticles on Enchytraeus albidus (Oligochaeta): Survival, reproduction and gene expression profile	2013	1	A077.1	Experimental artificial	Singular	Silver NM	Silver NM	Inorganic	Other	Metal NM	Artificial	OECD 220	NA	Enchytraeus albidus	Potworms	OECD 220	2	2	Whole animal	Microarray	NA	0	0	0	0	0	0	0	0	0	0	0	0	0	No
A077	Mechanisms of response to silver nanoparticles on Enchytraeus albidus (Oligochaeta): Survival, reproduction and gene expression profile	2013	2	A077.2	Experimental artificial	Singular	Silver nitrate	Silver	Inorganic	Other	Metallic	Artificial	OECD 220	NA	Enchytraeus albidus	Potworms	OECD 220	2	2	Whole animal	Microarray	NA	0	0	0	0	0	0	0	0	0	0	0	0	0	No
A078	Molecular characterization and toxicological effects of citrate-coated silver nanoparticles in a terrestrial invertebrate, the earthworm (Eisenia fetida)	2015	1	A078.1	Experimental artificial	Singular	Silver NM	Silver NM	Inorganic	Other	Metal NM	Artificial	OEDC 222	NA	Eisenia fetida	Earthworms	Other	7	7	Whole animal	qPCR	NA	1	1	0	1	1	0	0	0	0	0	0	0	0	Yes
A078	Molecular characterization and toxicological effects of citrate-coated silver nanoparticles in a terrestrial invertebrate, the earthworm (Eisenia fetida)	2015	2	A078.2	Experimental artificial	Singular	Silver nitrate	Silver	Inorganic	Other	Metallic	Artificial	OEDC 223	NA	Eisenia fetida	Earthworms	Other	7	7	Whole animal	qPCR	NA	1	1	0	1	1	0	0	0	0	0	0	0	0	Yes
A083	Enantioselective Bioaccumulation and Toxicity of the Neonicotinoid Insecticide Dinotefuran in Earthworms (Eisenia fetida)	2015	1	A083.1	Experimental artificial	Singular	Dinotefuran	Dinotefuran	Organic	Other	Neonicotinoid	Artificial	OECD 207	NA	Eisenia fetida	Earthworms	Other	2	42	Whole animal	RNA sequencing	qPCR	0	1	0	1	0	0	0	0	0	0	0	1	1	Yes	ANN, TCTP
A092	Effects of ciprofloxacin exposure on the earthworm Eisenia fetida	2020	1	A092.1	Experimental artificial	Singular	Ciprofloxacin	Ciprofloxacin	Organic	Antibiotic		Artificial	OEDC 222	NA	Eisenia fetida	Earthworms	Other	7	28	Whole animal	qPCR	NA	1	1	0	0	1	0	0	0	0	0	0	1	1	Yes	ANN, TCTP
A096	Cu and Cd effects on the earthworm Lumbricus rubellus in the laboratory: Multivariate statistical analysis of relationships between exposure, biomarkers, and ecologically relevant parameters	2005	1	A096.1	Experimental artificial	Singular	Copper chloride	Copper	Inorganic	Other	Metallic	Artificial	OECD 207	NA	Lumbricus rubellus	Earthworms	Other	21	21	Whole animal	qPCR	NA	1	0	0	0	0	0	0	0	0	0	0	0	0	Yes	lysosomal glycoprotein, amine oxidase (AOX
A096	Cu and Cd effects on the earthworm Lumbricus rubellus in the laboratory: Multivariate statistical analysis of relationships between exposure, biomarkers, and ecologically relevant parameters	2005	1	A096.1	Experimental artificial	Singular	Cadmium chloride	Cadmium	Inorganic	Other	Metallic	Artificial	OECD 207	NA	Lumbricus rubellus	Earthworms	Other	21	21	Whole animal	qPCR	NA	1	0	0	0	0	0	0	0	0	0	0	0	0	Yes	lysosomal glycoprotein, amine oxidase (AOX
A097	Gold and silver nanoparticles effects to the earthworm Eisenia fetida - the importance of tissue over soil concentrations	2021	1	A097.1	Experimental artificial	Singular	Silver NM	Silver NM	Inorganic	Other	Metal NM	Artificial	OECD 207	NA	Eisenia fetida	Earthworms	Other	10	10	Whole animal	qPCR	NA	1	0	0	1	1	0	0	0	1	0	1	0	0	Yes	coa, lys, mek, myd, pkc
A097	Gold and silver nanoparticles effects to the earthworm Eisenia fetida - the importance of tissue over soil concentrations	2021	2	A097.2	Experimental artificial	Singular	Silver nitrate	Silver	Inorganic	Other	Metallic	Artificial	OECD 207	NA	Eisenia fetida	Earthworms	Other	10	10	Whole animal	qPCR	NA	1	0	0	1	1	0	0	0	1	0	1	0	0	Yes
A097	Gold and silver nanoparticles effects to the earthworm Eisenia fetida - the importance of tissue over soil concentrations	2021	3	A097.3	Experimental artificial	Singular	Gold NM	Gold NM	Inorganic	Other	Metal NM	Artificial	OECD 207	NA	Eisenia fetida	Earthworms	Other	10	10	Whole animal	qPCR	NA	1	0	0	1	1	0	0	0	1	0	1	0	0	Yes
A097	Gold and silver nanoparticles effects to the earthworm Eisenia fetida - the importance of tissue over soil concentrations	2021	4	A097.4	Experimental artificial	Singular	Gold NM	Gold NM	Inorganic	Other	Metallic	Artificial	OECD 207	NA	Eisenia fetida	Earthworms	Other	10	10	Whole animal	qPCR	NA	1	0	0	1	1	0	0	0	1	0	1	0	0	Yes
A098	Effects of Particle Size on Chemical Speciation and Bioavailability of Copper to Earthworms (Eisenia fetida) Exposed to Copper Nanoparticles	2010	1	A098.1	Experimental artificial	Singular	Copper sulfate	Copper	Inorganic	Other	Metallic	Artificial	OEDC 222	NA	Eisenia fetida	Earthworms	Other	28	28	Whole animal	qPCR	NA	1	1	0	1	1	0	0	0	0	0	0	0	0	Yes	HSP60, UBQT
A098	Effects of Particle Size on Chemical Speciation and Bioavailability of Copper to Earthworms (Eisenia fetida) Exposed to Copper Nanoparticles	2010	1	A098.1	Experimental artificial	Singular	Copper NM	Copper NM	Inorganic	Other	Metal NM	Artificial	OEDC 222	NA	Eisenia fetida	Earthworms	Other	28	28	Whole animal	qPCR	NA	1	1	0	1	1	0	0	0	0	0	0	0	0	Yes	HSP60, UBQT
A103	Cd/Zn exposure interactions on metallothionein response in Eisenia fetida (Annelida, Oligochaeta)	2007	1	A103.1	Experimental artificial	Singular	Cadmium chloride	Cadmium	Inorganic	Other	Metallic	Artificial	Other	NA	Eisenia fetida	Earthworms	Other	30	30	Whole animal	Northern blot	NA	1	0	0	0	0	0	0	0	0	0	0	0	0	No
A103	Cd/Zn exposure interactions on metallothionein response in Eisenia fetida (Annelida, Oligochaeta)	2007	2	A103.2	Experimental artificial	Singular	Zinc chloride	Zinc	Inorganic	Other	Metallic	Artificial	Other	NA	Eisenia fetida	Earthworms	Other	30	30	Whole animal	Northern blot	NA	1	0	0	0	0	0	0	0	0	0	0	0	0	No
A104	Metallothionein response following cadmium exposure in the oligochaete Eisenia fetida	2006	1	A104.1	Experimental artificial	Singular	Cadmium chloride	Cadmium	Inorganic	Other	Metallic	Artificial	Other	NA	Eisenia fetida	Earthworms	Other	30	30	Whole animal	Northern blot	NA	1	0	0	0	0	0	0	0	0	0	0	0	0	No
A105	Enantioselective toxicity and oxidative stress effects of acetochlor on earthworms (Eisenia fetida) by mediating the signaling pathway	2020	1	A105.1	Experimental artificial	Singular	Acetochlor	Acetochlor	Organic	Herbicide	Chloroacetamide	Artificial	Other	NA	Eisenia fetida	Earthworms	Other	42	42	Whole animal	RNA sequencing	NA	0	0	0	0	0	0	0	0	0	0	0	0	0	No
A106	Effects of a novel fungicide benzovindiflupyr in Eisenia fetida: Evaluation through different levels of biological organization	2021	1	A106.1	Experimental artificial	Singular	Benzovindiflupyr	Benzovindiflupyr	Organic	Fungicide		Artificial	OEDC 222	NA	Eisenia fetida	Earthworms	Other	14	14	Whole animal	qPCR	MA	1	0	0	0	1	0	0	0	0	0	0	0	0	Yes	NADH1, SDHB, Cox I, Cox II, ATP 6, LK,
A107	Enantioselective residues and toxicity effects of the chiral triazole fungicide hexaconazole in earthworms (Eisenia fetida)	2021	1	A107.1	Experimental artificial	Singular	Hexaconazole	Hexaconazole	Organic	Fungicide	Triazoles	Artificial	Not reported	NA	Eisenia fetida	Earthworms	Other	3	42	Whole animal	RNA sequencing		0	0	0	0	0	0	0	0	0	0	0	0	0	No
A001	The ecotoxicogenomic assessment of soil toxicity associated with the production chain of 2,5-furandicarboxylic acid (FDCA), a candidate bio-based green chemical building block	2016	1	A001.1	Experimental artificial	Singular	2,5-furandicarboxylic acid	FDCA	Organic	Other	Other	Natural	LUFA2.2	Loamy sand	Folsomia candida	Springtails	ISO 11267	28	28	Whole animal	Microarray	NA	0	0	0	0	0	0	0	0	0	0	0	0	0	No
A002	Toxicogenomics in a soil sentinel exposure to Zn nanoparticles and ions reveals the comparative role of toxicokinetic and toxicodynamic mechanisms	2020	1	A002.1	Experimental artificial	Singular	Zinc oxide NM	Zinc oxide NM	Inorganic	Other	Metal oxide NM	Natural	LUFA2.2	Loamy sand	Eisenia fetida	Earthworms	OECD 222	28	28	Whole animal	RNA sequencing	NA	0	0	0	0	0	0	0	0	0	0	0	0	0	No
A002	Toxicogenomics in a soil sentinel exposure to Zn nanoparticles and ions reveals the comparative role of toxicokinetic and toxicodynamic mechanisms	2020	2	A002.2	Experimental artificial	Singular	Zinc nitrate	Zinc	Inorganic	Other	Metallic	Natural	LUFA2.2	Loamy sand	Eisenia fetida	Earthworms	OECD 222	28	28	Whole animal	RNA sequencing	NA	0	0	0	0	0	0	0	0	0	0	0	0	0	No
A007	Transcriptome profiling of developmental and xenobiotic responses in a keystone soil animal, the oligochaete annelid Lumbricus rubellus	2008	1	A007.1	Experimental artificial	Singular	Cadmium	Cadmium	Inorganic	Other	Metallic	Natural	None	Loam	Lumbricus rubellus	Earthworms	Other	28	28	Whole animal	Microarray	qPCR	1	0	0	0	0	0	0	0	0	0	0	0	0	Yes
A007	Transcriptome profiling of developmental and xenobiotic responses in a keystone soil animal, the oligochaete annelid Lumbricus rubellus	2008	2	A007.2	Experimental artificial	Singular	Fluoranthene	Fluoranthene	Organic	Other	PAH	Natural	None	Loam	Lumbricus rubellus	Earthworms	Other	28	28	Whole animal	Microarray	qPCR	0	0	0	0	0	0	0	0	0	0	0	0	0	No
A007	Transcriptome profiling of developmental and xenobiotic responses in a keystone soil animal, the oligochaete annelid Lumbricus rubellus	2008	3	A007.3	Experimental artificial	Singular	Atrazine	Atrazine	Organic	Herbicide	Triazine	Natural	None	Loam	Lumbricus rubellus	Earthworms	Other	28	28	Whole animal	Microarray	qPCR	0	0	0	0	0	0	0	0	0	0	0	0	0	No
A008	High throughput nano-liter RT-qPCR to classify soil contamination using a soil arthropod	2011	1	A008.1	Experimental artificial	Singular	Cadmium	Cadmium	Inorganic	Other	Metallic	Natural	LUFA2.2	Loamy sand	Folsomia candida	Springtails	Other	7	7	Whole animal	Suppression Subtractive Hybridization	qPCR	0	0	0	1	1	0	0	1	0	0	1	0	0	No	Many more markers incl. ABC transporter, retinol dehydrogenase, catalase, alcohol dehydrogenase, laminin
A008	High throughput nano-liter RT-qPCR to classify soil contamination using a soil arthropod	2011	1	A008.1	Experimental artificial	Singular	Phenanthrene	Phenanthrene	Organic	Other	PAH	Natural	LUFA2.2	Loamy sand	Folsomia candida	Springtails	Other	7	7	Whole animal	Suppression Subtractive Hybridization	qPCR	0	0	0	0	1	0	0	1	0	0	1	0	0	No	Many more markers incl. ABC transporter, retinol dehydrogenase, catalase, alcohol dehydrogenase, laminin
A010	The Influence of Long-Term Copper Contaminated Agricultural Soil at Different pH Levels on Microbial Communities and Springtail Transcriptional Regulation	2012	1	A010.1	Experimental natural	Singular	Copper	Copper	Inorganic	Other	Metallic	Natural	None	Not reported	Folsomia candida	Springtails	Other	28	28	Whole animal	Microarray	NA	0	0	0	0	0	0	0	0	0	0	0	0	0	No
A011	Identification of a cytochrome P450 gene in the earthworm Eisenia fetida and its mRNA expression under enrofloxacin stress	2018	1	A011.1	Experimental artificial	Singular	Enrofloxacin	Enrofloxacin	Organic	Bacteriocide	Fluoroquinolone	Natural	None	Not reported	Eisenia fetida	Earthworms	Other	14	28	Anterior region	qPCR	NA	0	0	0	0	0	0	0	1	0	0	0	0	0	Yes
A012	Effect of Cu-nanoparticles versus Cu-salt in Enchytraeus albidus (Oligochaeta): Differential gene expression through microarray analysis	2012	1	A012.1	Experimental artificial	Singular	Copper chloride	Copper	Inorganic	Other	Metallic	Natural	None	Not reported	Enchytraeus albidus	Potworms	Other	2	2	Whole animal	Microarray	qPCR	0	1	0	0	0	1	0	1	0	0	0	0	0	Yes	CaDPK, TransFact
A012	Effect of Cu-nanoparticles versus Cu-salt in Enchytraeus albidus (Oligochaeta): Differential gene expression through microarray analysis	2012	2	A012.2	Experimental artificial	Singular	Copper NM	Copper NM	Inorganic	Other	Metal NM	Natural	None	Not reported	Enchytraeus albidus	Potworms	Other	2	2	Whole animal	Microarray	qPCR	0	1	0	0	0	1	0	1	0	0	0	0	0	Yes	CaDPK, TransFact
A013	Surface coating and particle size are main factors explaining the transcriptome-wide responses of the earthworm Lumbricus rubellus to silver nanoparticles	2020	1	A013.1	Experimental artificial	Singular	Silver NM	Silver NM	Inorganic	Other	Metal NM	Natural	None	Not reported	Lumbricus rubellus	Earthworms	Other	3	3	Whole animal	RNA sequencing	NA	1	0	0	0	0	0	0	0	0	0	0	0	0	No
A014	Transcriptome analysis of genes expressed in the earthworm Eisenia fetida in response to cadmium exposure	2020	1	A014.1	Experimental artificial	Singular	Cadmium	Cadmium	Inorganic	Other	Metallic	Natural	None	Not reported	Eisenia fetida	Earthworms	Other	30	30	Whole animal	RNA sequencing	qPCR	1	1	0	0	0	0	0	0	1	0	0	0	0	Yes	apopotosis, sex determination related and carbohydrates genes
A015	Transgenerational and multigenerational stress gene responses to the insecticide etofenprox in Folsomia candida (Collembola)	2019	1	A015.1	Experimental artificial	Singular	Etofenprox	Etofenprox	Organic	Insecticide	Pyrethroids	Natural	LUFA2.2	Loamy sand	Folsomia candida	Springtails	Other	28	28	Whole animal	qPCR	NA	0	0	0	0	1	0	0	1	0	1	0	0	0	Yes	abc transporter, vitellogen, isopenicilin synthetase, neuronic enzymnes
A016	TRANSCRIPTIONAL RESPONSES IN ENCHYTRAEUS ALBIDUS (OLIGOCHAETA): COMPARISON BETWEEN CADMIUM AND ZINC EXPOSURE AND LINKAGE TO REPRODUCTION EFFECTS	2012	1	A016.1	Experimental artificial	Singular	Cadmium chloride	Cadmium	Inorganic	Other	Metallic	Natural	LUFA2.2	Loamy sand	Enchytraeus albidus	Potworms	Other	2	8	Whole animal	Microarray	qPCR	0	0	0	0	0	0	0	0	0	0	0	0	0	No
A016	TRANSCRIPTIONAL RESPONSES IN ENCHYTRAEUS ALBIDUS (OLIGOCHAETA): COMPARISON BETWEEN CADMIUM AND ZINC EXPOSURE AND LINKAGE TO REPRODUCTION EFFECTS	2012	2	A016.2	Experimental artificial	Singular	Zinc chloride	Zinc	Inorganic	Other	Metallic	Natural	LUFA2.2	Loamy sand	Enchytraeus albidus	Potworms	Other	2	8	Whole animal	Microarray	qPCR	0	0	0	0	0	0	0	0	0	0	0	0	0	No
A019	The use of gene expression to unravel the single and mixture toxicity of abamectin and difenoconazole on survival and reproduction of the springtail Folsomia candida	2019	1	A019.1	Experimental artificial	Singular	Abamectin	Abamectin	Organic	Anthelmintic		Natural	LUFA2.2	Loamy sand	Folsomia candida	Springtails	Other	2	2	Whole animal	qPCR	NA	0	0	0	0	0	0	0	1	0	1	1	0	0	Yes	GABA receptor,
A019	The use of gene expression to unravel the single and mixture toxicity of abamectin and difenoconazole on survival and reproduction of the springtail Folsomia candida	2019	2	A019.2	Experimental artificial	Singular	Difenoconazole	Difenoconazole	Organic	Fungicide	Triazoles	Natural	LUFA2.2	Loamy sand	Folsomia candida	Springtails	Other	2	2	Whole animal	qPCR	NA	0	0	0	0	0	0	0	1	0	1	1	0	0	Yes
A020	Transcriptional responses indicate attenuated oxidative stress in the springtail Folsomia candida exposed to mixtures of cadmium and phenanthrene	2013	1	A020.1	Experimental artificial	Singular	Cadmium chloride	Cadmium chloride	Inorganic	Other	Metallic	Natural	LUFA2.2	Loamy sand	Folsomia candida	Springtails	Other	4	4	Whole animal	qPCR	NA	0	0	1	0	0	0	0	1	0	0	1	0	0	No	Many more (84 in total)
A020	Transcriptional responses indicate attenuated oxidative stress in the springtail Folsomia candida exposed to mixtures of cadmium and phenanthrene	2013	2	A020.2	Experimental artificial	Singular	Phenanthrene	Phenanthrene	Organic	Other	PAH	Natural	LUFA2.2	Loamy sand	Folsomia candida	Springtails	Other	4	4	Whole animal	qPCR	NA	0	0	1	0	0	0	0	1	0	0	1	0	0	No	Many more (84 in total)
A021	Metallic trace element body burdens and gene expression analysis of biomarker candidates in Eisenia fetida, using an exposure/depuration experimental scheme with field soils	2010	1	A021.1	Experimental natural	Complex mixture	Mixture inorganic	Mixture	Inorganic	Other	Metallic	Natural	Other	Not reported	Eisenia fetida	Earthworms	Other	2	60	Coelomocytes	qPCR	NA	1	0	0	0	0	0	0	0	0	0	0	0	0	Yes	Phytochetalin, coactosin-like protein , lysenin, Ribosomal Protein S13 :
A021	Metallic trace element body burdens and gene expression analysis of biomarker candidates in Eisenia fetida, using an exposure/depuration experimental scheme with field soils	2010	2	A021.2	Landscape in situ	Complex mixture	Mixture inorganic	Mixture	Inorganic	Other	Metallic	Natural	Other	Not reported	Lumbricus rubellus	Earthworms	Other	NA	NA	Coelomocytes	qPCR	NA	1	0	0	0	0	0	0	0	0	0	0	0	0	Yes	oactosin-like protein, translated controlled tumor protein
A022	Identification and expression profile of gene transcripts differentially expressed during metallic exposure in Eisenia fetida coelomocytes	2008	1	A022.1	Experimental natural	Complex mixture	Mixture inorganic	Mixture	Inorganic	Other	Metallic	Natural	Other	Not reported	Eisenia fetida	Earthworms	Other	1	14	Coelomocytes	qPCR	NA	1	0	0	0	0	0	0	1	0	0	0	0	1	No	translationally controlled tumor protein (TCTP)
A023	SSH gene expression profile of Eisenia andrei exposed in situ to a naturally contaminated soil from an abandoned uranium mine	2013	1	A023.1	Experimental natural	Complex mixture	Mixture inorganic	Mixture	Inorganic	Other	Metallic	Natural	Other	Not reported	Eisenia andrei	Earthworms	Other	14	56	Whole animal	Suppression Subtractive Hybridization	NA	0	0	0	0	0	0	0	0	0	0	0	0	0	No	COX, Chitinase, NADH dehydrogenase, SET translocation
A026	Antioxidant and gene expression responses of Eisenia fetida following repeated exposure to BDE209 and Pb in a soil-earthworm system	2016	1	A026.1	Experimental artificial	Binary mixture	Decabromodiphenyl ether and lead	Mixture	Mixture	Mixture	Mixture	Natural	Other	Silty clay loam	Eisenia fetida	Earthworms	Other	2	28	Whole animal	qPCR	NA	0	1	0	1	1	0	0	0	0	0	0	0	0	No
A028	Integration of transcriptomics and metabolomics reveals the responses of earthworms to the long-term exposure of TiO2 nanoparticles in soil	2020	1	A028.1	Experimental artificial	Singular	Titanium dioxide NM	Titanium dioxide	Inorganic	Other	Metal NM	Natural	NA	Not reported	Eisenia fetida	Earthworms	OECD 222	28	28	Whole animal	RNA sequencing	qPCR	0	0	0	0	0	0	0	0	0	0	0	0	0	No
A029	Comparative transcriptomic responses to chronic cadmium, flouranthene, and atrazine expousre in Lumbricus rubellus	2008	1	A029.1	Experimental artificial	Singular	Cadmium chloride	Cadmium	Inorganic	Other	Metallic	Natural	NA	Clay loam	Lumbricus rubellus	Earthworms	Other	28	28	Whole animal	Microarray	NA	0	0	0	0	0	0	0	0	0	0	0	0	0	No
A029	Comparative transcriptomic responses to chronic cadmium, flouranthene, and atrazine expousre in Lumbricus rubellus	2008	2	A029.2	Experimental artificial	Singular	Fluoranthene	Fluoranthene	Organic	Other	PAH	Natural	NA	Clay loam	Lumbricus rubellus	Earthworms	Other	28	28	Whole animal	Microarray	NA	0	0	0	0	0	0	0	0	0	0	0	0	0	No
A029	Comparative transcriptomic responses to chronic cadmium, flouranthene, and atrazine expousre in Lumbricus rubellus	2008	3	A029.3	Experimental artificial	Singular	Atrazine	Atrazine	Organic	Herbicide	Triazine	Natural	NA	Clay loam	Lumbricus rubellus	Earthworms	Other	28	28	Whole animal	Microarray	NA	0	0	0	0	0	0	0	0	0	0	0	0	0	No
A030	Combined effects of mulch film-derived microplastics and atrazine on oxidative stress and gene expression in earthworm (Eisenia fetida)	2020	1	A030.1	Experimental artificial	Singular	Atrazine	Atrazine	Organic	Herbicide	Triazine	Natural	Other	Not reported	Eisenia fetida	Earthworms	Other	28	28	Whole animal	qPCR	NA	0	0	0	0	1	0	0	0	0	0	0	1	1	Yes	TCTP, ANN, CRT
A030	Combined effects of mulch film-derived microplastics and atrazine on oxidative stress and gene expression in earthworm (Eisenia fetida)	2020	1	A030.1	Experimental artificial	Singular	Microplastics	Microplastics	Organic	Other	Other	Natural	Other	Not reported	Eisenia fetida	Earthworms	Other	28	28	Whole animal	qPCR	NA	0	0	0	0	1	0	0	0	0	0	0	0	0	Yes
A032	Toxicogenomic analysis provides new insights into molecular mechanisms of the sublethal toxicity of 2,4,6-trinitrotoluene in Eisenia fetida	2007	1	A032.1	Experimental artificial	Singular	2,4,6-trinitrotoluene	TNT	Organic	Other	Other	Natural	Other	Silty loam	Eisenia fetida	Earthworms	Other	28	28	Whole animal	Microarray	qPCR	0	0	0	0	0	0	0	0	0	0	0	0	0	No	CAM, RYR
A034	The long-term environmental risks from the aging of organochlorine pesticide lindane	2020	1	A034.1	Experimental artificial	Singular	Gamma-hexachlorocyclohexane	Lindane	Organic	Insecticide	Organochlorine	Natural	Other	Not reported	Eisenia fetida	Earthworms	Other	7	28	Whole animal	RNA sequencing	qPCR	0	0	0	0	0	0	0	0	0	0	0	0	0	No
A037	'Systems toxicology' approach identifies coordinated metabolic responses to copper in a terrestrial non-model invertebrate, the earthworm Lumbricus rubellus	2008	1	A037.1	Experimental artificial	Singular	Copper	Copper	Inorganic	Other	Metallic	Natural	Other	Clay loam	Lumbricus rubellus	Earthworms	Other	70	70	Whole animal	Microarray	NA	0	0	0	0	0	0	0	0	0	0	0	0	0	No
A040	Earthworm indicators as tools for soil monitoring, characterization and risk assessment. An example from the national Bioindicator programme (France)	2011	1	A040.1	Landscape in situ	Complex mixture	Mixture inorganic	Mixture	Inorganic	Other	Metallic	Natural	Other	Not reported	Lumbricus rubellus	Earthworms	Other	NA	NA	Whole animal	qPCR	NA	1	0	0	0	0	0	0	0	0	0	0	0	0	Yes
A040	Earthworm indicators as tools for soil monitoring, characterization and risk assessment. An example from the national Bioindicator programme (France)	2011	1	A040.1	Landscape in situ	Complex mixture	Mixture inorganic	Mixture	Inorganic	Other	Metallic	Natural	Other	Not reported	Lumbricus terrestris	Earthworms	Other	NA	NA	Whole animal	qPCR	NA	1	0	0	0	0	0	0	0	0	0	0	0	0	Yes
A044	Molecular toxicity of earthworms induced by cadmium contaminated soil and biomarkers screening	2012	1	A044.1	Experimental natural	Singular	Cadmium	Cadmium	Inorganic	Other	Metallic	Artificial	OECD 222	NA	Eisenia fetida	Earthworms	Other	70	70	Whole animal	qPCR	NA	1	0	0	0	0	0	0	0	0	0	0	1	0	Yes	ANN, calreticulin
A045	Genetic Variation in Parthenogenetic Collembolans Is Associated with Differences in Fitness and Cadmium-Induced Transcriptome Responses	2013	1	A045.1	Experimental artificial	Singular	Cadmium nitrate	Cadmium	Inorganic	Other	Metallic	Natural	LUFA2.2	Loamy sand	Folsomia candida	Springtails	Other	28	28	Whole animal	Microarray	qPCR	1	0	0	0	0	0	0	0	0	0	0	0	0	Yes
A046	Gene Expression Analysis Reveals a Gene Set Discriminatory to Different Metals in Soil	2010	1	A046.1	Experimental artificial	Singular	Barium Chloride		Inorganic	Other	Metallic	Natural	LUFA2.2	Loamy sand	Folsomia candida	Springtails	Other	2	2	Whole animal	Microarray	NA	0	0	0	0	0	0	0	0	0	0	0	0	0	No
A046	Gene Expression Analysis Reveals a Gene Set Discriminatory to Different Metals in Soil	2010	2	A046.2	Experimental artificial	Singular	Cadmium nitrate	Cadmium	Inorganic	Other	Metallic	Natural	LUFA2.2	Loamy sand	Folsomia candida	Springtails	Other	2	2	Whole animal	Microarray	NA	0	0	0	0	0	0	0	0	0	0	0	0	0	No
A046	Gene Expression Analysis Reveals a Gene Set Discriminatory to Different Metals in Soil	2010	3	A046.3	Experimental artificial	Singular	Cobalt chloride	Cobalt	Inorganic	Other	Metallic	Natural	LUFA2.2	Loamy sand	Folsomia candida	Springtails	Other	2	2	Whole animal	Microarray	NA	0	0	0	0	0	0	0	0	0	0	0	0	0	No
A046	Gene Expression Analysis Reveals a Gene Set Discriminatory to Different Metals in Soil	2010	4	A046.4	Experimental artificial	Singular	Potassium dichromate	Chromium	Inorganic	Other	Metallic	Natural	LUFA2.2	Loamy sand	Folsomia candida	Springtails	Other	2	2	Whole animal	Microarray	NA	0	0	0	0	0	0	0	0	0	0	0	0	0	No
A046	Gene Expression Analysis Reveals a Gene Set Discriminatory to Different Metals in Soil	2010	5	A046.5	Experimental artificial	Singular	Lead nitrate	Lead	Inorganic	Other	Metallic	Natural	LUFA2.2	Loamy sand	Folsomia candida	Springtails	Other	2	2	Whole animal	Microarray	NA	0	0	0	0	0	0	0	0	0	0	0	0	0	No
A046	Gene Expression Analysis Reveals a Gene Set Discriminatory to Different Metals in Soil	2010	6	A046.6	Experimental artificial	Singular	Zinc chloride	Zinc	Inorganic	Other	Metallic	Natural	LUFA2.2	Loamy sand	Folsomia candida	Springtails	Other	2	2	Whole animal	Microarray	NA	0	0	0	0	0	0	0	0	0	0	0	0	0	No
A047	Combined Transcriptomics Analysis for Classification of Adverse Effects As a Potential End Point in Effect Based Screening	2015	1	A047.1	Experimental artificial	Singular	Cadmium	Cadmium	Inorganic	Other	Metallic	Natural	LUFA2.2	Loamy sand	Folsomia candida	Springtails	Other	2	2	Whole animal	Microarray	NA	0	0	0	0	0	0	0	0	0	0	0	0	0	No
A047	Combined Transcriptomics Analysis for Classification of Adverse Effects As a Potential End Point in Effect Based Screening	2015	2	A047.2	Experimental artificial	Singular	Phenanthrene	Phenanthrene	Organic	Other	PAH	Natural	LUFA2.2	Loamy sand	Folsomia candida	Springtails	Other	2	2	Whole animal	Microarray	NA	0	0	0	0	0	0	0	0	0	0	0	0	0	No
A048	Variation in metallothionein gene expression is associated with adaptation to copper in the earthworm Dendrobaena octaedra	2013	1	A048.1	Landscape ex situ	Singular	Copper chloride	Copper	Inorganic	Other	Metallic	Natural	Other	Not reported	Dendrobaena octaedra	Earthworms	Other	1	7	Whole animal	qPCR	NA	1	0	1	0	1	0	0	0	0	0	0	0	0	Yes	HSP10
A049	Toxicity of profenofos to the springtail, Folsomia candida, and ammonia-oxidizers in two agricultural soils	2012	1	A049.1	Experimental natural	Singular	Profenofos	PFF	Organic	Insecticide	Organophosphate	Natural	Other	Not reported	Folsomia candida	Springtails	Other	2	2	Whole animal	qPCR	NA	0	0	0	0	1	0	0	0	0	0	0	0	0	Yes
A053	Species-specific Cd-detoxification mechanisms in lumbricid earthworms Eisenia andrei, Eisenia fetida and their hybrids	2021	1	A053.1	Experimental artificial	Singular	Cadmium chloride	Cadmium	Inorganic	Other	Metallic	Natural	PPUH BIOVITA	Not reported	Eisenia fetida	Earthworms	Other	2	7	Whole animal	qPCR	NA	1	1	1	0	0	0	0	0	0	0	0	0	0	Yes	lysenin, phytochetalin (pcs)
A053	Species-specific Cd-detoxification mechanisms in lumbricid earthworms Eisenia andrei, Eisenia fetida and their hybrids	2021	1	A053.1	Experimental artificial	Singular	Cadmium chloride	Cadmium	Inorganic	Other	Metallic	Natural	PPUH BIOVITA	Not reported	Eisenia andrei	Earthworms	Other	2	7	Whole animal	qPCR	NA	1	1	1	0	0	0	0	0	0	0	0	0	0	Yes	lysenin, phytochetalin (pcs)
A054	Effect of pH on metal speciation and resulting metal uptake and toxicity for earthworms	2006	1	A054.1	Experimental natural	Complex mixture	Mixture inorganic	Mixture	Inorganic	Other	Metallic	Natural	Other	Clay loam	Lumbricus rubellus	Earthworms	Other	42	42	Whole animal	qPCR	NA	1	0	0	0	0	0	0	0	0	0	0	0	0	No
A055	Impact of Intensive Farming on Soil Heavy Metal Accumulation and Biomarkers Responses of EarthwormsEisenia andrei	2020	1	A055.1	Experimental natural	Complex mixture	Mixture inorganic	Mixture	Inorganic	Other	Metallic	Natural	Other	Not reported	Eisenia fetida	Earthworms	Other	7	14	Whole animal	qPCR	NA	1	0	0	0	0	0	0	0	0	0	0	0	0	Yes
A056	Gene Expression Analysis of Collembola in Cadmium Containing Soil	2008	1	A056.1	Experimental artificial	Singular	Cadmium chloride	Cadmium	Inorganic	Other	Metallic	Natural	LUFA2.2	Loamy sand	Folsomia candida	Springtails	Other	2	7	Whole animal	Microarray	qPCR	0	0	0	0	0	0	0	0	0	0	0	0	0	No
A058	Impacts of BDE209 addition on Pb uptake, subcellular partitioning and gene toxicity in earthworm (Eisenia fetida)	2015	1	A058.1	Experimental artificial	Singular	Lead nitrate	Lead	Inorganic	Other	Metallic	Natural	Other	Silty clay loam	Eisenia fetida	Earthworms	Other	14	14	Whole animal	qPCR	NA	0	1	0	1	1	0	0	0	0	0	0	0	0	Yes
A058	Impacts of BDE209 addition on Pb uptake, subcellular partitioning and gene toxicity in earthworm (Eisenia fetida)	2015	2	A058.2	Experimental artificial	Singular	Decabromodiphenyl ether	BDE209	Organic	Other	PBDE	Natural	Other	Silty clay loam	Eisenia fetida	Earthworms	Other	14	14	Whole animal	qPCR	NA	0	1	0	1	1	0	0	0	0	0	0	0	0	Yes
A059	Metallothionein mRNA expression and cadmium tolerance in metal-stressed and reference populations of the springtail Orchesella cincta	2005	1	A059.1	Landscape in situ	Complex mixture	Mixture inorganic	Mixture	Inorganic	Other	Metallic	Natural	Various	Various	Orchesella cincta	Springtails	Other	NA	NA	Whole animal	qPCR	NA	1	0	0	0	0	0	0	0	0		0	0	0	No
A060	The strong induction of metallothionein gene following cadmium exposure transiently affects the expression of many genes in Eisenia fetida: A trade-off mechanism?	2007	1	A060.1	Experimental artificial	Singular	Cadmuim Chloride	Cadmium	Inorganic	Other	Metallic	Artificial	OECD 222	NA	Eisenia fetida	Earthworms	Other	0.25	14	Whole animal	qPCR	NA	1	1	0	1	1	0	0	0	0	0	0	0	1	Yes	Protein kinase C, cyclophilin, pyruvate carboxylase, calmodulin, TCTP
A063	Profiling transcriptomic response of Enchytraeus albidus to Cu and Ni: Comparison with Cd and Zn	2014	1	A063.1	Experimental artificial	Singular	Copper chloride	Copper	Inorganic	Other	Metallic	Artificial	OECD 222	NA	Enchytraeus albidus	Potworms	OECD 204	4	4	Whole animal	Microarray	NA	0	0	0	0	0	0	0	0	0	0	0	0	0	No
A063	Profiling transcriptomic response of Enchytraeus albidus to Cu and Ni: Comparison with Cd and Zn	2014	2	A063.2	Experimental artificial	Singular	Nickel chloride	Nickel	Inorganic	Other	Metallic	Artificial	OECD 222	NA	Enchytraeus albidus	Potworms	OECD 204	4	4	Whole animal	Microarray	NA	0	0	0	0	0	0	0	0	0	0	0	0	0	No
A064	Metallothionein gene expression differs in earthworm populations with different exposure history	2014	1	A064.1	Landscape ex situ	Singular	Copper chloride	Copper	Inorganic	Other	Metallic	Natural	Other	Not reported	Dendrobaena octaedra	Earthworms	Other	7	28	Whole animal	qPCR	NA	1	0	0	0	0	0	0	0	0	0	0	0	0	Yes
A064	Metallothionein gene expression differs in earthworm populations with different exposure history	2014	2	A064.2	Landscape ex situ	Singular	Zinc chloride	Zinc	Inorganic	Other	Metallic	Natural	Other	Not reported	Dendrobaena octaedra	Earthworms	Other	7	28	Whole animal	qPCR	NA	1	0	0	0	0	0	0	0	0	0	0	0	0	Yes
A064	Metallothionein gene expression differs in earthworm populations with different exposure history	2014	2	A064.2	Landscape in situ	Complex mixture	Mixture inorganic	Mixture	Inorganic	Other	Metallic	Natural	Other	Not reported	Dendrobaena octaedra	Earthworms	Other	NA	NA	Whole animal	qPCR	NA	1	0	0	0	0	0	0	0	0	0	0	0	0	No
A068	High-throughput transcriptomics: Insights into the pathways involved in (nano) nickel toxicity in a key invertebrate test species	2019	1	A068.1	Experimental artificial	Singular	Nickel nitrate	Nickel	Inorganic	Other	Metallic	Artificial	OECD 222	NA	Enchytraeus crypticus	Potworms	OECD 220	3	7	Whole animal	Microarray	NA	0	0	0	0	0	0	0	0	0	0	0	0	0	No
A068	High-throughput transcriptomics: Insights into the pathways involved in (nano) nickel toxicity in a key invertebrate test species	2019	2	A068.2	Experimental artificial	Singular	Nickel NM	Nickel	Inorganic	Other	Metallic	Artificial	OECD 222	NA	Enchytraeus crypticus	Potworms	OECD 220	3	7	Whole animal	Microarray	NA	0	0	0	0	0	0	0	0	0	0	0	0	0	No
A069	Relationships between metal compartmentalization and biomarkers in earthworms exposed to field-contaminated soils	2017	1	A069.1	Experimental natural	Complex mixture	Mixture inorganic	Mixture	Inorganic	Other	Metallic	Natural	Various	Various	Aporrectodea caliginosa	Earthworms	Other	21	21	Whole animal	qPCR	NA	1	0	0	1	0	0	0	0	0	0	0	0	0	Yes
A070	Gene expression analysis of 4 biomarker candidates in Eisenia fetida exposed to an environmental metallic trace elements gradient: A microcosm study	2011	1	A070.1	Experimental natural	Complex mixture	Mixture inorganic	Mixture	Inorganic	Other	Metallic	Natural	Various	Various	Eisenia fetida	Earthworms	Other	2.33333	56	Coelomocytes	qPCR	NA	1	0	0	0	0	0	0	0	0	0	0	0	0	Yes	lysenin, phytochetalin (pcs), coactosin-like protein
A071	Developing a new method for soil pollution monitoring using molecular genetic biomarkers	2003	1	A071.1	Experimental artificial	Singular	Cadmium	Cadmium	Inorganic	Other	Metallic	Natural	Other	Loam	Lumbricus rubellus	Earthworms	Other	42	42	Tail	qPCR	NA	1	0	0	0	0	0	0	0	0	0	0	0	0	Yes
A071	Developing a new method for soil pollution monitoring using molecular genetic biomarkers	2003	2	A071.2	Experimental artificial	Singular	Copper	Copper	Inorganic	Other	Metallic	Natural	Other	Loam	Lumbricus rubellus	Earthworms	Other	42	42	Tail	qPCR	NA	1	0	0	0	0	0	0	0	0	0	0	0	0	Yes
A072	The effect of dibenzo-p-dioxin- and dibenzofuran-contaminated soil on the earthworm Eisenia andrei	2014	1	A072.1	Experimental natural	Binary mixture	polychlorinated dibenzo-p-dioxins and dibenzofurans	PCDD/Fs	Organic	Other	Dioxins	Natural	Other	Not reported	Eisenia andrei	Earthworms	Other	21	21	Coelomocytes	qPCR	NA	0	1	0	1	1	0	0	0	0	0	0	0	0	Yes	Recalcitrin, CCF, Ferretin, Lysnin/fetidin, Lysozyme
A073	MECHANISMS OF PHENANTHRENE TOXICITY IN THE SOIL INVERTEBRATE, ENCHYTRAEUS CRYPTICUS	2016	1	A073.1	Experimental artificial	Singular	Phenanthrene	Phenanthrene	Organic	Other	PAH	Natural	LUFA2.2	Loamy sand	Enchytraeus crypticus	Potworms	OECD 220	2	21	Whole animal	Microarray	NA	0	0	0	0	0	0	0	0	0	0	0	0	0	No
A075	The reproductive responses of earthworms (Eisenia fetida) exposed to nanoscale zero-valent iron (nZVI) in the presence of decabromodiphenyl ether (BDE209)	2018	1	A075.1	Experimental artificial	Singular	nanoscale zero-valent iron	nZVI	Inorganic	Other	Metal NM	Natural	Other	Silty clay loam	Eisenia fetida	Earthworms	Other	28	28	Whole animal	qPCR	NA	0	0	0	0	0	0	0	0	0	0	0	1	0	Yes	ANN
A075	The reproductive responses of earthworms (Eisenia fetida) exposed to nanoscale zero-valent iron (nZVI) in the presence of decabromodiphenyl ether (BDE209)	2018	2	A075.2	Experimental artificial	Singular	decabromodiphenyl ether	BDE209	Organic	Other	PBDE	Natural	Other	Silty clay loam	Eisenia fetida	Earthworms	Other	28	28	Whole animal	qPCR	NA	0	0	0	0	0	0	0	0	0	0	0	1	0	Yes	ANN
A076	Short-term molecular-level effects of silver nanoparticle exposure on the earthworm, Eisenia fetida	2012	1	A076.1	Experimental artificial	Singular	Silver NM	Silver NM	Inorganic	Other	Metal NM	Natural	Yeager	Sandy laom	Eisenia fetida	Earthworms	Other	1	7	Whole animal	qPCR	NA	1	1	1	1	1	0	0	0	0	0	0	0	0	Yes	HSP 60, UBQ, CaM, PKC
A076	Short-term molecular-level effects of silver nanoparticle exposure on the earthworm, Eisenia fetida	2012	2	A076.2	Experimental artificial	Singular	Silver nitrate	Silver	Inorganic	Other	Metallic	Natural	Yeager	Sandy laom	Eisenia fetida	Earthworms	Other	1	7	Whole animal	qPCR	NA	1	1	1	1	1	0	0	0	0	0	0	0	0	Yes
A081	Hierarchical responses of soil invertebrates (earthworms) to toxic metal stress	2005	1	A081.1	Experimental natural	Complex mixture	Mixture inorganic	Mixture	Inorganic	Other	Metallic	Natural	Various	Various	Lumbricus rubellus	Earthworms	Other	70	70	Whole animal	qPCR	NA	1	0	0	0	0	0	0	0	0	0	0	0	0	Yes
A082	Measurement of annetocin gene expression: a new reproductive biomarker in earthworm ecotoxicology	2004	1	A082.1	Experimental natural	Binary mixture	Zinc and lead	Zinc and lead	Inorganic	Other	Metallic	Natural	Other	Loam	Eisenia fetida	Earthworms	Other	20	20	Anterior region	qPCR	NA	0	0	0	0	0	0	0	0	0	0	0	1	0	Yes	ANN
A084	Integrating transcriptomics into triad-based soil-quality assessment	2014	1	A084.1	Experimental natural	Complex mixture	Mixture inorganic	Mixture	Inorganic	Other	Metallic	Natural	Other	Various	Folsomia candida	Springtails	Other	2	2	Whole animal	Microarray	NA	0	0	0	0	0	0	0	0	0	0	0	0	0	No
A086	Expression of mtc in Folsomia candida indicative of metal pollution in soil	2011	1	A086.1	Experimental artificial	Singular	Barium Chloride		Inorganic	Other	Metallic	Natural	LUFA2.2	Loamy sand	Folsomia candida	Springtails	Other	2	2	Whole animal	qPCR	NA	1	0	0	0	0	0	0	0	0	0	0	0	0	Yes	HSP20
A086	Expression of mtc in Folsomia candida indicative of metal pollution in soil	2011	2	A086.2	Experimental artificial	Singular	Cadmium nitrate	Cadmium	Inorganic	Other	Metallic	Natural	LUFA2.2	Loamy sand	Folsomia candida	Springtails	Other	2	2	Whole animal	qPCR	NA	1	0	0	0	0	0	0	0	0	0	0	0	0	Yes	HSP20
A086	Expression of mtc in Folsomia candida indicative of metal pollution in soil	2011	3	A086.3	Experimental artificial	Singular	Cobalt chloride	Cobalt	Inorganic	Other	Metallic	Natural	LUFA2.2	Loamy sand	Folsomia candida	Springtails	Other	2	2	Whole animal	qPCR	NA	1	0	0	0	0	0	0	0	0	0	0	0	0	Yes	HSP20
A086	Expression of mtc in Folsomia candida indicative of metal pollution in soil	2011	4	A086.4	Experimental artificial	Singular	Potassium dichromate	Chromium	Inorganic	Other	Metallic	Natural	LUFA2.2	Loamy sand	Folsomia candida	Springtails	Other	2	2	Whole animal	qPCR	NA	1	0	0	0	0	0	0	0	0	0	0	0	0	Yes	HSP20
A086	Expression of mtc in Folsomia candida indicative of metal pollution in soil	2011	5	A086.5	Experimental artificial	Singular	Lead nitrate	Lead	Inorganic	Other	Metallic	Natural	LUFA2.2	Loamy sand	Folsomia candida	Springtails	Other	2	2	Whole animal	qPCR	NA	1	0	0	0	0	0	0	0	0	0	0	0	0	Yes	HSP20
A086	Expression of mtc in Folsomia candida indicative of metal pollution in soil	2011	6	A086.6	Experimental artificial	Singular	Zinc chloride	Zinc	Inorganic	Other	Metallic	Natural	LUFA2.2	Loamy sand	Folsomia candida	Springtails	Other	2	2	Whole animal	qPCR	NA	1	0	0	0	0	0	0	0	0	0	0	0	0	Yes	HSP20
A086	Expression of mtc in Folsomia candida indicative of metal pollution in soil	2011	7	A086.7	Experimental artificial	Singular	Cadmium	Cadmium	Inorganic	Other	Metallic	Natural	LUFA2.2	Loamy sand	Folsomia candida	Springtails	Other	2	2	Whole animal	qPCR	NA	1	0	0	0	0	0	0	0	0	0	0	0	0	Yes	HSP20
A086	Expression of mtc in Folsomia candida indicative of metal pollution in soil	2011	8	A086.8	Experimental artificial	Singular	Phenanthrene	Phenanthrene	Organic	Other	PAH	Natural	LUFA2.2	Loamy sand	Folsomia candida	Springtails	Other	2	2	Whole animal	qPCR	NA	1	0	0	0	0	0	0	0	0	0	0	0	0	Yes	HSP20
A090	Using time-lapse omics correlations to integrate toxicological pathways of a formulated fungicide in a soil invertebrate	2019	1	A090.1	Experimental artificial	Singular	Chlorothalonil	Chlorothalonil	Organic	Fungicide		Natural	Other	Not reported	Folsomia candida	Springtails	Other	2	10	Whole animal	RNA sequencing	NA	0	0	0	0	0	0	0	0	0	0	0	0	0	No
A091	An integrative omics approach to unravel toxicity mechanisms of environmental chemicals: effects of a formulated herbicide	2018	1	A091.1	Experimental artificial	Singular	Glyphosate	Glyphosate	Organic	Fungicide	Organophosphorus	Natural	Other	Not reported	Folsomia candida	Springtails	Other	4	10	Whole animal	RNA sequencing	NA	0	0	0	0	0	0	0	0	0	0	0	0	0	No
A100	From laboratory to the field: Validating molecular markers of effect in Folsomia candida exposed to a fungicide-based formulation	2019	1	A100.1	Experimental artificial	Singular	Chlorothalonil	Chlorothalonil	Organic	Fungicide		Natural	Other	Not reported	Folsomia candida	Springtails	Other	2	4	Whole animal	qPCR	NA	0	0	1	0	1	0	0	1	0	0	0	0	0	Yes	CTSL,celD, PDI, VMO, Ctns, RDH12, Mth2
A101	High-throughput transcriptomics reveals uniquely affected pathways: AgNPs, PVP-coated AgNPs and Ag NM300K case studies	2017	1	A101.1	Experimental artificial	Singular	Silver NM	Silver NM	Inorganic	Other	Metal NM	Natural	LUFA2.2	Loamy sand	Enchytraeus crypticus	Potworms	Other	3	7	Whole animal	Microarray	NA	0	0	0	0	0	0	0	0	0	0	0	0	0	No
A101	High-throughput transcriptomics reveals uniquely affected pathways: AgNPs, PVP-coated AgNPs and Ag NM300K case studies	2017	2	A101.2	Experimental artificial	Singular	Silver nitrate	Silver	Inorganic	Other	Metallic	Natural	LUFA2.2	Loamy sand	Enchytraeus crypticus	Potworms	Other	3	7	Whole animal	Microarray	NA	0	0	0	0	0	0	0	0	0	0	0	0	0	No
A102	Different routes, same pathways: Molecular mechanisms under silver ion and nanoparticle exposures in the soil sentinel Eisenia fetida	2015	1	A102.1	Experimental artificial	Singular	Silver NM	Silver NM	Inorganic	Other	Metal NM	Natural	LUFA2.2	Loamy sand	Eisenia fetida	Earthworms	Other	28	28	Whole animal	RNA sequencing	NA	0	0	0	0	0	0	0	0	0	0	0	0	0	No
A102	Different routes, same pathways: Molecular mechanisms under silver ion and nanoparticle exposures in the soil sentinel Eisenia fetida	2015	2	A102.2	Experimental artificial	Singular	Silver nitrate	Silver	Inorganic	Other	Metallic	Natural	LUFA2.2	Loamy sand	Eisenia fetida	Earthworms	Other	28	28	Whole animal	RNA sequencing	NA	0	0	0	0	0	0	0	0	0	0	0	0	0	No
A031	Endocrine disruptors in soil: Effects of bisphenol A on gene expression of the earthworm Eisenia fetida	2018	1	A031.1	Experimental artificial	Singular	Bisphenol A	Bisphenol A	Organic	Other	Plastic precursor	Not reported	Not reported	Not reported	Eisenia fetida	Earthworms	OECD 222	28	28	Whole animal	qPCR	NA	1	1	1	0	1	0	0	0	0	0	0	0	0	No	EcR, MAPR, AdipoR, Pi, PARP1, DNMT1, DNMT3b, and Piwi2
A085	Differential gene expression analysis in Enchytraeus albidus exposed to natural and chemical stressors at different exposure periods	2012	1	A085.1	Experimental artificial	Singular	Copper chloride	Copper	Inorganic	Other	Metallic	Various	Various	Various	Enchytraeus albidus	Potworms	Other	4	21	Whole animal	Microarray	NA	0	0	0	0	0	0	0	0	0	0	0	0	0	No
A085	Differential gene expression analysis in Enchytraeus albidus exposed to natural and chemical stressors at different exposure periods	2012	2	A085.2	Experimental artificial	Singular	Phenmedipham	Phenmedipham	Organic	Other	Carbamate	Various	Various	Various	Enchytraeus albidus	Potworms	Other	4	21	Whole animal	Microarray	NA	0	0	0	0	0	0	0	0	0	0	0	0	0	No
A108	Physiological, Diurnal and Stress-Related Variability of Cadmium-Metallothionein Gene Expression in Land Snails	2016	1	A108.1	Experimental artificial	Singular	Cadmium chloride	Cadmium	Inorganic	Other	Metallic	NA	NA	NA	Helix pomatia	Snails	Other	1	14	Midgut glands	qPCR	NA	1	0	0	0	0	0	0	0	0	0	0	0	0	Yes
																							58	27	14	25	36	2	3	12	5	3	10	13	9

## Sheet: Table S3.3
Biomarker	Publication_ID	Article_title	Year	Study_ID	Table_figure	Figure_ID	Other_ref	Study_type	Chemical_name	Chemical_common	Chemical_common_2	Mol_mass	Chemical_type_1	Chemical_type_2	Chemical_type_3	MoA	Organisms_scientific	Exposure_duration	Chemical_concentration	Chemical_conc_muMol	FC_ctrl_mean	FC_ctrl_dev	FC_trt_mean	FC_trt_dev	ABS_ctrl_mean	ABS_ctrl_dev	ABS_trt_mean	ABS_trt_dev	Ctrl_n	Trt_n	Dev_type	Dev_abs_ctrl	Dev_abs_trt	StDev_FC_ctrl	StDev_FC_trt	Log2FC_trt_mean
MT	A014	Transcriptome analysis of genes expressed in the earthworm Eisenia fetida in response to cadmium exposure	2020	A014.1	f6a	A014.f6a		Experimental_artificial	Cadmium	Cadmium	Cadmium	112.414	Inorganic	Other	Metallic		Eisenia fetida	30	10	88.9569	1	1.06	1.41	1.48					3	3	SD	0.06	0.07	0.06	0.07	0.495695
MT	A014	Transcriptome analysis of genes expressed in the earthworm Eisenia fetida in response to cadmium exposure	2020	A014.1	f6a	A014.f6a		Experimental_artificial	Cadmium	Cadmium	Cadmium	112.414	Inorganic	Other	Metallic		Eisenia fetida	30	30	266.871	1	1.06	3.12	3.42					3	3	SD	0.06	0.3	0.06	0.3	1.64155
MT	A014	Transcriptome analysis of genes expressed in the earthworm Eisenia fetida in response to cadmium exposure	2020	A014.1	f6a	A014.f6a		Experimental_artificial	Cadmium	Cadmium	Cadmium	112.414	Inorganic	Other	Metallic		Eisenia fetida	30	60	533.741	1	1.06	7.05	7.56					3	3	SD	0.06	0.51	0.06	0.51	2.81762
MT	A044	Molecular toxicity of earthworms induced by cadmium contaminated soil and biomarkers screening	2012	A044.2	f2	A044.f2		Experimental_artificial	Cadmium chloride	Cadmium	Cadmium	112.414	Inorganic	Other	Metallic		Eisenia fetida	70	0.6	5.33741	1	1.182	3.727	4.545	100	118.2	372.7	454.5	3	3	Not reported	0.182	0.818			1.89801
MT	A044	Molecular toxicity of earthworms induced by cadmium contaminated soil and biomarkers screening	2012	A044.2	f2	A044.f2		Experimental_artificial	Cadmium chloride	Cadmium	Cadmium	112.414	Inorganic	Other	Metallic		Eisenia fetida	70	3	26.6871	1	1.182	5.636	6.182	100	118.2	563.6	618.2	3	3	Not reported	0.182	0.546			2.49467
MT	A044	Molecular toxicity of earthworms induced by cadmium contaminated soil and biomarkers screening	2012	A044.2	f2	A044.f2		Experimental_artificial	Cadmium chloride	Cadmium	Cadmium	112.414	Inorganic	Other	Metallic		Eisenia fetida	70	6	53.3741	1	1.182	7.364	8.366	100	118.2	736.4	836.6	3	3	Not reported	0.182	1.002			2.88049
MT	A044	Molecular toxicity of earthworms induced by cadmium contaminated soil and biomarkers screening	2012	A044.2	f2	A044.f2		Experimental_artificial	Cadmium chloride	Cadmium	Cadmium	112.414	Inorganic	Other	Metallic		Eisenia fetida	70	15	133.435	1	1.182	7.818	8.091	100	118.2	781.8	809.1	3	3	Not reported	0.182	0.273			2.9668
MT	A044	Molecular toxicity of earthworms induced by cadmium contaminated soil and biomarkers screening	`	A044.2	f2	A044.f2		Experimental_artificial	Cadmium chloride	Cadmium	Cadmium	112.414	Inorganic	Other	Metallic		Eisenia fetida	70	30	266.871	1	1.182	15.273	16.818	100	118.2	1527.3	1681.8	3	3	Not reported	0.182	1.545			3.93291
MT	A060	The strong induction of metallothionein gene following cadmium exposure transiently affects the expression of many genes in Eisenia fetida: A trade-off mechanism?	2007	A060.1	f1	A060.f1		Experimental_artificial	Cadmium chloride	Cadmium	Cadmium	112.414	Inorganic	Other	Metallic		Eisenia fetida	0.583333	80	711.655	1	2	8.5	9	0.01	0.02	0.085	0.09	6	6	SE	1	0.5	2.44949	1.22474	3.08746
MT	A060	The strong induction of metallothionein gene following cadmium exposure transiently affects the expression of many genes in Eisenia fetida: A trade-off mechanism?	2007	A060.1	f1	A060.f1		Experimental_artificial	Cadmium chloride	Cadmium	Cadmium	112.414	Inorganic	Other	Metallic		Eisenia fetida	1	80	711.655	1	2	30	31	0.01	0.02	0.3	0.31	6	6	SE	1	1	2.44949	2.44949	4.90689
MT	A060	The strong induction of metallothionein gene following cadmium exposure transiently affects the expression of many genes in Eisenia fetida: A trade-off mechanism?	2007	A060.1	f1	A060.f1		Experimental_artificial	Cadmium chloride	Cadmium	Cadmium	112.414	Inorganic	Other	Metallic		Eisenia fetida	2	80	711.655	1	2	36	37	0.01	0.02	0.36	0.37	6	6	SE	1	1	2.44949	2.44949	5.16993
MT	A060	The strong induction of metallothionein gene following cadmium exposure transiently affects the expression of many genes in Eisenia fetida: A trade-off mechanism?	2007	A060.1	f1	A060.f1		Experimental_artificial	Cadmium chloride	Cadmium	Cadmium	112.414	Inorganic	Other	Metallic		Eisenia fetida	6	80	711.655	1	2	42	48	0.01	0.02	0.42	0.48	6	6	SE	1	6	2.44949	14.6969	5.39232
MT	A060	The strong induction of metallothionein gene following cadmium exposure transiently affects the expression of many genes in Eisenia fetida: A trade-off mechanism?	2007	A060.1	f1	A060.f1		Experimental_artificial	Cadmium chloride	Cadmium	Cadmium	112.414	Inorganic	Other	Metallic		Eisenia fetida	14	80	711.655	1	2	94	110	0.01	0.02	0.94	1.1	6	6	SE	1	16	2.44949	39.1918	6.55459
MT	A060	The strong induction of metallothionein gene following cadmium exposure transiently affects the expression of many genes in Eisenia fetida: A trade-off mechanism?	2007	A060.1	f1	A060.f1		Experimental_artificial	Cadmium chloride	Cadmium	Cadmium	112.414	Inorganic	Other	Metallic		Eisenia fetida	0.583333	800	7116.55	1	2	41	45	0.01	0.02	0.41	0.45	6	6	SE	1	4	2.44949	9.79796	5.35755
MT	A060	The strong induction of metallothionein gene following cadmium exposure transiently affects the expression of many genes in Eisenia fetida: A trade-off mechanism?	2007	A060.1	f1	A060.f1		Experimental_artificial	Cadmium chloride	Cadmium	Cadmium	112.414	Inorganic	Other	Metallic		Eisenia fetida	1	800	7116.55	1	2	52	57	0.01	0.02	0.52	0.57	6	6	SE	1	5	2.44949	12.2474	5.70044
MT	A060	The strong induction of metallothionein gene following cadmium exposure transiently affects the expression of many genes in Eisenia fetida: A trade-off mechanism?	2007	A060.1	f1	A060.f1		Experimental_artificial	Cadmium chloride	Cadmium	Cadmium	112.414	Inorganic	Other	Metallic		Eisenia fetida	2	800	7116.55	1	2	126	139	0.01	0.02	1.26	1.39	6	6	SE	1	13	2.44949	31.8434	6.97728
MT	A060	The strong induction of metallothionein gene following cadmium exposure transiently affects the expression of many genes in Eisenia fetida: A trade-off mechanism?	2007	A060.1	f1	A060.f1		Experimental_artificial	Cadmium chloride	Cadmium	Cadmium	112.414	Inorganic	Other	Metallic		Eisenia fetida	6	800	7116.55	1	2	112	117	0.01	0.02	1.12	1.17	6	6	SE	1	5	2.44949	12.2474	6.80735
MT	A060	The strong induction of metallothionein gene following cadmium exposure transiently affects the expression of many genes in Eisenia fetida: A trade-off mechanism?	2007	A060.1	f1	A060.f1		Experimental_artificial	Cadmium chloride	Cadmium	Cadmium	112.414	Inorganic	Other	Metallic		Eisenia fetida	14	800	7116.55	1	2	117	138	0.01	0.02	1.17	1.38	6	6	SE	1	21	2.44949	51.4393	6.87036
MT	A078	Molecular characterization and toxicological effects of citrate-coated silver nanoparticles in a terrestrial invertebrate, the earthworm (Eisenia fetida)	2015	A078.1	t3	A078.t3		Experimental_artificial	Silver NM	Silver NM	Silver	107.868	Inorganic	Other	Metal NM		Eisenia fetida	7	1	9.27057	1	1.12	0.58	0.59					3	3	Not reported	0.12	0.01			-0.785875
MT	A078	Molecular characterization and toxicological effects of citrate-coated silver nanoparticles in a terrestrial invertebrate, the earthworm (Eisenia fetida)	2015	A078.1	t3	A078.t3		Experimental_artificial	Silver NM	Silver NM	Silver	107.868	Inorganic	Other	Metal NM		Eisenia fetida	7	10	92.7057	1	1.12	0.43	0.45					3	3	Not reported	0.12	0.02			-1.21759
MT	A078	Molecular characterization and toxicological effects of citrate-coated silver nanoparticles in a terrestrial invertebrate, the earthworm (Eisenia fetida)	2015	A078.1	t3	A078.t3		Experimental_artificial	Silver NM	Silver NM	Silver	107.868	Inorganic	Other	Metal NM		Eisenia fetida	7	100	927.057	1	1.12	1.23	1.33					3	3	Not reported	0.12	0.1			0.298658
MT	A079	Molecular characterization and toxicological effects of citrate-coated silver nanoparticles in a terrestrial invertebrate, the earthworm (Eisenia fetida)	2015	A079.2	t3	A079.t3		Experimental_artificial	Silver nitrate	Silver	Silver	107.868	Inorganic	Other	Metallic		Eisenia fetida	7	100	927.057	1	1.12	4.06	4.44					3	3	Not reported	0.12	0.38			2.02148
MT	A097	Gold and silver nanoparticles effects to the earthworm Eisenia fetida - the importance of tissue over soil concentrations	2021	A097.1	t3	A097.t3		Experimental_artificial	Silver NM	Silver NM	Silver	107.868	Inorganic	Other	Metal NM		Eisenia fetida	10	2	18.5411	1	1.2	2.13333	2.86667	0.15	0.18	0.32	0.43	10	5	SE	0.2	0.733333	0.632456	1.63978	1.09311
MT	A097	Gold and silver nanoparticles effects to the earthworm Eisenia fetida - the importance of tissue over soil concentrations	2021	A097.1	t3	A097.t3		Experimental_artificial	Silver NM	Silver NM	Silver	107.868	Inorganic	Other	Metal NM		Eisenia fetida	10	10	92.7057	1	1.2	1.26667	1.66667	0.15	0.18	0.19	0.25	10	5	SE	0.2	0.4	0.632456	0.894427	0.341037
MT	A097	Gold and silver nanoparticles effects to the earthworm Eisenia fetida - the importance of tissue over soil concentrations	2021	A097.1	t3	A097.t3		Experimental_artificial	Silver NM	Silver NM	Silver	107.868	Inorganic	Other	Metal NM		Eisenia fetida	10	50	463.529	1	1.2	0.666667	0.8	0.15	0.18	0.1	0.12	10	5	SE	0.2	0.133333	0.632456	0.298142	-0.584963
MT	A097	Gold and silver nanoparticles effects to the earthworm Eisenia fetida - the importance of tissue over soil concentrations	2021	A097.2	t3	A097.t3		Experimental_artificial	Silver nitrate	Silver	Silver	107.868	Inorganic	Other	Metallic		Eisenia fetida	10	2	18.5411	1	1.2	2.33333	3.13333	0.15	0.18	0.35	0.47	10	5	SE	0.2	0.8	0.632456	1.78885	1.22239
MT	A097	Gold and silver nanoparticles effects to the earthworm Eisenia fetida - the importance of tissue over soil concentrations	2021	A097.2	t3	A097.t3		Experimental_artificial	Silver nitrate	Silver	Silver	107.868	Inorganic	Other	Metallic		Eisenia fetida	10	10	92.7057	1	1.2	5.4	7.73333	0.15	0.18	0.81	1.16	10	5	SE	0.2	2.33333	0.632456	5.21749	2.43296
MT	A097	Gold and silver nanoparticles effects to the earthworm Eisenia fetida - the importance of tissue over soil concentrations	2021	A097.2	t3	A097.t3		Experimental_artificial	Silver nitrate	Silver	Silver	107.868	Inorganic	Other	Metallic		Eisenia fetida	10	50	463.529	1	1.2	0.733333	0.933333	0.15	0.18	0.11	0.14	10	5	SE	0.2	0.2	0.632456	0.447214	-0.447459
MT	A097	Gold and silver nanoparticles effects to the earthworm Eisenia fetida - the importance of tissue over soil concentrations	2021	A097.3	t3	A097.t3		Experimental_artificial	Gold NM	Gold NM	Gold	196.966	Inorganic	Other	Metal NM		Eisenia fetida	10	2	10.154	1	1.2	1.53333	2.06667	0.15	0.18	0.23	0.31	10	5	SE	0.2	0.533333	0.632456	1.19257	0.616671
MT	A097	Gold and silver nanoparticles effects to the earthworm Eisenia fetida - the importance of tissue over soil concentrations	2021	A097.3	t3	A097.t3		Experimental_artificial	Gold NM	Gold NM	Gold	196.966	Inorganic	Other	Metal NM		Eisenia fetida	10	10	50.7702	1	1.2	1.8	2.86667	0.15	0.18	0.27	0.43	10	5	SE	0.2	1.06667	0.632456	2.38514	0.847997
MT	A097	Gold and silver nanoparticles effects to the earthworm Eisenia fetida - the importance of tissue over soil concentrations	2021	A097.3	t3	A097.t3		Experimental_artificial	Gold NM	Gold NM	Gold	196.966	Inorganic	Other	Metal NM		Eisenia fetida	10	50	253.851	1	1.2	0.933333	1.2	0.15	0.18	0.14	0.18	10	5	SE	0.2	0.266667	0.632456	0.596285	-0.0995357
MT	A097	Gold and silver nanoparticles effects to the earthworm Eisenia fetida - the importance of tissue over soil concentrations	2021	A097.4	t3	A097.t3		Experimental_artificial	Gold NM	Gold NM	Gold	196.966	Inorganic	Other	Metallic		Eisenia fetida	10	2	10.154	1	1.2	0.333333	0.4	0.15	0.18	0.05	0.06	10	5	SE	0.2	0.0666667	0.632456	0.149071	-1.58496
MT	A097	Gold and silver nanoparticles effects to the earthworm Eisenia fetida - the importance of tissue over soil concentrations	2021	A097.4	t3	A097.t3		Experimental_artificial	Gold NM	Gold NM	Gold	196.966	Inorganic	Other	Metallic		Eisenia fetida	10	10	50.7702	1	1.2	1.13333	1.33333	0.15	0.18	0.17	0.2	10	5	SE	0.2	0.2	0.632456	0.447214	0.180572
MT	A097	Gold and silver nanoparticles effects to the earthworm Eisenia fetida - the importance of tissue over soil concentrations	2021	A097.4	t3	A097.t3		Experimental_artificial	Gold NM	Gold NM	Gold	196.966	Inorganic	Other	Metallic		Eisenia fetida	10	50	253.851	1	1.2	0.866667	1.06667	0.15	0.18	0.13	0.16	10	5	SE	0.2	0.2	0.632456	0.447214	-0.206451
MT	A098	Effects of Particle Size on Chemical Speciation and Bioavailability of Copper to Earthworms (Eisenia fetida) Exposed to Copper Nanoparticles	2010	A098.1	f4a	A098.f4a		Experimental_artificial	Copper sulfate	Copper	Copper	63.546	Inorganic	Other	Metallic		Eisenia fetida	28	9.4	147.924	1	1.61404	3.21053	3.57895	0.57	0.92	1.83	2.04	3	3	SE	0.614035	0.368421	1.06354	0.638124	1.68281
MT	A098	Effects of Particle Size on Chemical Speciation and Bioavailability of Copper to Earthworms (Eisenia fetida) Exposed to Copper Nanoparticles	2010	A098.1	f4a	A098.f4a		Experimental_artificial	Copper sulfate	Copper	Copper	63.546	Inorganic	Other	Metallic		Eisenia fetida	28	20.6	324.175	1	1.61404	3.68421	4.63158	0.57	0.92	2.1	2.64	3	3	SE	0.614035	0.947368	1.06354	1.64089	1.88136
MT	A098	Effects of Particle Size on Chemical Speciation and Bioavailability of Copper to Earthworms (Eisenia fetida) Exposed to Copper Nanoparticles	2010	A098.1	f4a	A098.f4a		Experimental_artificial	Copper NM	Copper NM	Copper	63.546	Inorganic	Other	Metal NM		Eisenia fetida	28	23.2	365.09	1	1.375	0.98125	1.30625	1.6	2.2	1.57	2.09	3	3	SE	0.375	0.325	0.649519	0.562917	-0.0273073
MT	A098	Effects of Particle Size on Chemical Speciation and Bioavailability of Copper to Earthworms (Eisenia fetida) Exposed to Copper Nanoparticles	2010	A098.1	f4a	A098.f4a		Experimental_artificial	Copper NM	Copper NM	Copper	63.546	Inorganic	Other	Metal NM		Eisenia fetida	28	64.1	1008.72	1	1.375	1.2375	1.55	1.6	2.2	1.98	2.48	3	3	SE	0.375	0.3125	0.649519	0.541266	0.307429
MT	A098	Effects of Particle Size on Chemical Speciation and Bioavailability of Copper to Earthworms (Eisenia fetida) Exposed to Copper Nanoparticles	2010	A098.1	f4a	A098.f4a		Experimental_artificial	Copper NM	Copper NM	Copper	63.546	Inorganic	Other	Metal NM		Eisenia fetida	28	24.2	380.826	1	1.36458	1.08333	1.60417	0.96	1.31	1.04	1.54	3	3	SE	0.364583	0.520833	0.631477	0.90211	0.115477
MT	A098	Effects of Particle Size on Chemical Speciation and Bioavailability of Copper to Earthworms (Eisenia fetida) Exposed to Copper Nanoparticles	2010	A098.1	f4a	A098.f4a		Experimental_artificial	Copper NM	Copper NM	Copper	63.546	Inorganic	Other	Metal NM		Eisenia fetida	28	50.8	799.421	1	1.36458	1.38542	1.73958	0.96	1.31	1.33	1.67	3	3	SE	0.364583	0.354167	0.631477	0.613435	0.47032
MT	A021	Metallic trace element body burdens and gene expression analysis of biomarker candidates in Eisenia fetida, using an exposure/depuration experimental scheme with field soils	2010	A021.1	f1a	A021.f1a		Experimental_natural	Mixture cadmium	Cadmium	Cadmium	112.414	Inorganic	Other	Metallic		Eisenia fetida	2	15.1	134.325	1	1	0.9	1.1					1	1	SD	0	0.2	0	0.2	-0.152003
MT	A021	Metallic trace element body burdens and gene expression analysis of biomarker candidates in Eisenia fetida, using an exposure/depuration experimental scheme with field soils	2010	A021.1	f1a	A021.f1a		Experimental_natural	Mixture cadmium	Cadmium	Cadmium	112.414	Inorganic	Other	Metallic		Eisenia fetida	6	15.1	134.325	1	1	4.7	5.2					1	1	SD	0	0.5	0	0.5	2.23266
MT	A021	Metallic trace element body burdens and gene expression analysis of biomarker candidates in Eisenia fetida, using an exposure/depuration experimental scheme with field soils	2010	A021.1	f1a	A021.f1a		Experimental_natural	Mixture cadmium	Cadmium	Cadmium	112.414	Inorganic	Other	Metallic		Eisenia fetida	14	15.1	134.325	1	1	10.3	11.9					1	1	SD	0	1.6	0	1.6	3.36457
MT	A021	Metallic trace element body burdens and gene expression analysis of biomarker candidates in Eisenia fetida, using an exposure/depuration experimental scheme with field soils	2010	A021.1	f1a	A021.f1a		Experimental_natural	Mixture cadmium	Cadmium	Cadmium	112.414	Inorganic	Other	Metallic		Eisenia fetida	30	15.1	134.325	1	1	8.01	8.4					1	1	SD	0	0.39	0	0.39	3.0018
MT	A021	Metallic trace element body burdens and gene expression analysis of biomarker candidates in Eisenia fetida, using an exposure/depuration experimental scheme with field soils	2010	A021.1	f1a	A021.f1a		Experimental_natural	Mixture cadmium	Cadmium	Cadmium	112.414	Inorganic	Other	Metallic		Eisenia fetida	60	15.1	134.325	1	1	11.2	11.7					1	1	SD	0	0.5	0	0.5	3.48543
MT	A044	Molecular toxicity of earthworms induced by cadmium contaminated soil and biomarkers screening	2012	A044.1	f2	A044.f2		Experimental_natural	Cadmium	Cadmium	Cadmium	112.414	Inorganic	Other	Metallic		Eisenia fetida	60	1.462	13.0055	1	1.189	3.392	4.04	100	118.9	339.2	404	99	99	Not reported	0.189	0.648			1.76214
MT	A070	Gene expression analysis of 4 biomarker candidates in Eisenia fetida exposed to an environmental metallic trace elements gradient: A microcosm study	2011	A070.1	f3	A070.f3	05-852	Experimental_natural	Mixture Cadmium	Cadmium	Cadmium	112.414	Inorganic	Other	Metallic		Eisenia fetida	2.33333	0.58	5.1595	1	1.14	0.78	0.82	0.05	0.057	0.039	0.041	1	1	NA	0.14	0.04			-0.358454
MT	A070	Gene expression analysis of 4 biomarker candidates in Eisenia fetida exposed to an environmental metallic trace elements gradient: A microcosm study	2011	A070.1	f3	A070.f3	05-852	Experimental_natural	Mixture Cadmium	Cadmium	Cadmium	112.414	Inorganic	Other	Metallic		Eisenia fetida	14	0.58	5.1595	1	1.02817	0.774648	0.802817	0.071	0.073	0.055	0.057	1	1	NA	0.028169	0.028169			-0.368387
MT	A070	Gene expression analysis of 4 biomarker candidates in Eisenia fetida exposed to an environmental metallic trace elements gradient: A microcosm study	2011	A070.1	f3	A070.f3	05-852	Experimental_natural	Mixture Cadmium	Cadmium	Cadmium	112.414	Inorganic	Other	Metallic		Eisenia fetida	56	0.58	5.1595	1	1.18182	1.09091	1.11364	0.044	0.052	0.048	0.049	1	1	NA	0.181818	0.0227273			0.125531
MT	A070	Gene expression analysis of 4 biomarker candidates in Eisenia fetida exposed to an environmental metallic trace elements gradient: A microcosm study	2011	A070.1	f3	A070.f3	07-2133	Experimental_natural	Mixture Cadmium	Cadmium	Cadmium	112.414	Inorganic	Other	Metallic		Eisenia fetida	2.33333	1.26	11.2086	1	1.14	1.46	1.54	0.05	0.057	0.073	0.077	1	1	NA	0.14	0.08			0.545968
MT	A070	Gene expression analysis of 4 biomarker candidates in Eisenia fetida exposed to an environmental metallic trace elements gradient: A microcosm study	2011	A070.1	f3	A070.f3	07-2133	Experimental_natural	Mixture Cadmium	Cadmium	Cadmium	112.414	Inorganic	Other	Metallic		Eisenia fetida	14	1.26	11.2086	1	1.02817	0.507042	0.507042	0.071	0.073	0.036	0.036	1	1	NA	0.028169	0			-0.979822
MT	A070	Gene expression analysis of 4 biomarker candidates in Eisenia fetida exposed to an environmental metallic trace elements gradient: A microcosm study	2011	A070.1	f3	A070.f3	07-2133	Experimental_natural	Mixture Cadmium	Cadmium	Cadmium	112.414	Inorganic	Other	Metallic		Eisenia fetida	56	1.26	11.2086	1	1.18182	1.56818	1.56818	0.044	0.052	0.069	0.069	1	1	NA	0.181818	0			0.649093
MT	A070	Gene expression analysis of 4 biomarker candidates in Eisenia fetida exposed to an environmental metallic trace elements gradient: A microcosm study	2011	A070.1	f3	A070.f3	07-2132	Experimental_natural	Mixture Cadmium	Cadmium	Cadmium	112.414	Inorganic	Other	Metallic		Eisenia fetida	2.33333	2.3	20.4601	1	1.14	1.22	1.24	0.05	0.057	0.061	0.062	1	1	NA	0.14	0.02			0.286881
MT	A070	Gene expression analysis of 4 biomarker candidates in Eisenia fetida exposed to an environmental metallic trace elements gradient: A microcosm study	2011	A070.1	f3	A070.f3	07-2132	Experimental_natural	Mixture Cadmium	Cadmium	Cadmium	112.414	Inorganic	Other	Metallic		Eisenia fetida	14	2.3	20.4601	1	1.02817	0.470423	5.02817	0.071	0.073	0.0334	0.357	1	1	NA	0.028169	4.55775			-1.08797
MT	A070	Gene expression analysis of 4 biomarker candidates in Eisenia fetida exposed to an environmental metallic trace elements gradient: A microcosm study	2011	A070.1	f3	A070.f3	07-2132	Experimental_natural	Mixture Cadmium	Cadmium	Cadmium	112.414	Inorganic	Other	Metallic		Eisenia fetida	56	2.3	20.4601	1	1.18182	1.75	1.81818	0.044	0.052	0.077	0.08	1	1	NA	0.181818	0.0681818			0.807355
MT	A070	Gene expression analysis of 4 biomarker candidates in Eisenia fetida exposed to an environmental metallic trace elements gradient: A microcosm study	2011	A070.1	f3	A070.f3	07-2131	Experimental_natural	Mixture Cadmium	Cadmium	Cadmium	112.414	Inorganic	Other	Metallic		Eisenia fetida	2.33333	2.15	19.1257	1	1.14	1.06	1.12	0.05	0.057	0.053	0.056	1	1	NA	0.14	0.06			0.0840643
MT	A070	Gene expression analysis of 4 biomarker candidates in Eisenia fetida exposed to an environmental metallic trace elements gradient: A microcosm study	2011	A070.1	f3	A070.f3	07-2131	Experimental_natural	Mixture Cadmium	Cadmium	Cadmium	112.414	Inorganic	Other	Metallic		Eisenia fetida	14	2.15	19.1257	1	1.02817	0.901408	0.901408	0.071	0.073	0.064	0.064	1	1	NA	0.028169	0			-0.149747
MT	A070	Gene expression analysis of 4 biomarker candidates in Eisenia fetida exposed to an environmental metallic trace elements gradient: A microcosm study	2011	A070.1	f3	A070.f3	07-2131	Experimental_natural	Mixture Cadmium	Cadmium	Cadmium	112.414	Inorganic	Other	Metallic		Eisenia fetida	56	2.15	19.1257	1	1.18182	2.47727	2.81818	0.044	0.052	0.109	0.124	1	1	NA	0.181818	0.340909			1.30875
MT	A070	Gene expression analysis of 4 biomarker candidates in Eisenia fetida exposed to an environmental metallic trace elements gradient: A microcosm study	2011	A070.1	f3	A070.f3	07-2127	Experimental_natural	Mixture Cadmium	Cadmium	Cadmium	112.414	Inorganic	Other	Metallic		Eisenia fetida	2.33333	3.79	33.7147	1	1.14	1.14	1.2	0.05	0.057	0.057	0.06	1	1	NA	0.14	0.06			0.189034
MT	A070	Gene expression analysis of 4 biomarker candidates in Eisenia fetida exposed to an environmental metallic trace elements gradient: A microcosm study	2011	A070.1	f3	A070.f3	07-2127	Experimental_natural	Mixture Cadmium	Cadmium	Cadmium	112.414	Inorganic	Other	Metallic		Eisenia fetida	14	3.79	33.7147	1	1.02817	0.84507	0.873239	0.071	0.073	0.06	0.062	1	1	NA	0.028169	0.028169			-0.242857
MT	A070	Gene expression analysis of 4 biomarker candidates in Eisenia fetida exposed to an environmental metallic trace elements gradient: A microcosm study	2011	A070.1	f3	A070.f3	07-2127	Experimental_natural	Mixture Cadmium	Cadmium	Cadmium	112.414	Inorganic	Other	Metallic		Eisenia fetida	56	3.79	33.7147	1	1.18182	2.38636	2.68182	0.044	0.052	0.105	0.118	1	1	NA	0.181818	0.295455			1.25481
MT	A070	Gene expression analysis of 4 biomarker candidates in Eisenia fetida exposed to an environmental metallic trace elements gradient: A microcosm study	2011	A070.1	f3	A070.f3	07-2128	Experimental_natural	Mixture Cadmium	Cadmium	Cadmium	112.414	Inorganic	Other	Metallic		Eisenia fetida	2.33333	7.61	67.6962	1	1.14	1.28	1.54	0.05	0.057	0.064	0.077	1	1	NA	0.14	0.26			0.356144
MT	A070	Gene expression analysis of 4 biomarker candidates in Eisenia fetida exposed to an environmental metallic trace elements gradient: A microcosm study	2011	A070.1	f3	A070.f3	07-2128	Experimental_natural	Mixture Cadmium	Cadmium	Cadmium	112.414	Inorganic	Other	Metallic		Eisenia fetida	14	7.61	67.6962	1	1.02817	1.21127	1.25352	0.071	0.073	0.086	0.089	1	1	NA	0.028169	0.0422535			0.276518
MT	A070	Gene expression analysis of 4 biomarker candidates in Eisenia fetida exposed to an environmental metallic trace elements gradient: A microcosm study	2011	A070.1	f3	A070.f3	07-2128	Experimental_natural	Mixture Cadmium	Cadmium	Cadmium	112.414	Inorganic	Other	Metallic		Eisenia fetida	56	7.61	67.6962	1	1.18182	2.68182	4.25	0.044	0.052	0.118	0.187	1	1	NA	0.181818	1.56818			1.42321
MT	A070	Gene expression analysis of 4 biomarker candidates in Eisenia fetida exposed to an environmental metallic trace elements gradient: A microcosm study	2011	A070.1	f3	A070.f3	07-2125	Experimental_natural	Mixture Cadmium	Cadmium	Cadmium	112.414	Inorganic	Other	Metallic		Eisenia fetida	2.33333	8.97	79.7943	1	1.14	1.06	1.06	0.05	0.057	0.053	0.053	1	1	NA	0.14	0			0.0840643
MT	A070	Gene expression analysis of 4 biomarker candidates in Eisenia fetida exposed to an environmental metallic trace elements gradient: A microcosm study	2011	A070.1	f3	A070.f3	07-2125	Experimental_natural	Mixture Cadmium	Cadmium	Cadmium	112.414	Inorganic	Other	Metallic		Eisenia fetida	14	8.97	79.7943	1	1.02817	1.60563	1.6338	0.071	0.073	0.114	0.116	1	1	NA	0.028169	0.028169			0.683143
MT	A070	Gene expression analysis of 4 biomarker candidates in Eisenia fetida exposed to an environmental metallic trace elements gradient: A microcosm study	2011	A070.1	f3	A070.f3	07-2125	Experimental_natural	Mixture Cadmium	Cadmium	Cadmium	112.414	Inorganic	Other	Metallic		Eisenia fetida	56	8.97	79.7943	1	1.18182	4.34091	4.45455	0.044	0.052	0.191	0.196	1	1	NA	0.181818	0.113636			2.118
MT	A070	Gene expression analysis of 4 biomarker candidates in Eisenia fetida exposed to an environmental metallic trace elements gradient: A microcosm study	2011	A070.1	f3	A070.f3	07-2126	Experimental_natural	Mixture Cadmium	Cadmium	Cadmium	112.414	Inorganic	Other	Metallic		Eisenia fetida	2.33333	11.99	106.659	1	1.14	1.64	1.76	0.05	0.057	0.082	0.088	1	1	NA	0.14	0.12			0.713696
MT	A070	Gene expression analysis of 4 biomarker candidates in Eisenia fetida exposed to an environmental metallic trace elements gradient: A microcosm study	2011	A070.1	f3	A070.f3	07-2126	Experimental_natural	Mixture Cadmium	Cadmium	Cadmium	112.414	Inorganic	Other	Metallic		Eisenia fetida	14	11.99	106.659	1	1.02817	1.47887	1.56338	0.071	0.073	0.105	0.111	1	1	NA	0.028169	0.084507			0.564498
MT	A070	Gene expression analysis of 4 biomarker candidates in Eisenia fetida exposed to an environmental metallic trace elements gradient: A microcosm study	2011	A070.1	f3	A070.f3	07-2126	Experimental_natural	Mixture Cadmium	Cadmium	Cadmium	112.414	Inorganic	Other	Metallic		Eisenia fetida	56	11.99	106.659	1	1.18182	4.34091	4.45455	0.044	0.052	0.191	0.196	1	1	NA	0.181818	0.113636			2.118
MT	A070	Gene expression analysis of 4 biomarker candidates in Eisenia fetida exposed to an environmental metallic trace elements gradient: A microcosm study	2011	A070.1	f3	A070.f3	F07-2134	Experimental_natural	Mixture Cadmium	Cadmium	Cadmium	112.414	Inorganic	Other	Metallic		Eisenia fetida	2.33333	6.4	56.9324	1	1.14	2.46	2.46	0.05	0.057	0.123	0.123	1	1	NA	0.14	0			1.29866
MT	A070	Gene expression analysis of 4 biomarker candidates in Eisenia fetida exposed to an environmental metallic trace elements gradient: A microcosm study	2011	A070.1	f3	A070.f3	F07-2134	Experimental_natural	Mixture Cadmium	Cadmium	Cadmium	112.414	Inorganic	Other	Metallic		Eisenia fetida	14	6.4	56.9324	1	1.02817	2.91549	3.05634	0.071	0.073	0.207	0.217	1	1	NA	0.028169	0.140845			1.54374
MT	A070	Gene expression analysis of 4 biomarker candidates in Eisenia fetida exposed to an environmental metallic trace elements gradient: A microcosm study	2011	A070.1	f3	A070.f3	F07-2134	Experimental_natural	Mixture Cadmium	Cadmium	Cadmium	112.414	Inorganic	Other	Metallic		Eisenia fetida	56	6.4	56.9324	1	1.18182	3.5	3.56818	0.044	0.052	0.154	0.157	1	1	NA	0.181818	0.0681818			1.80735
MT	A070	Gene expression analysis of 4 biomarker candidates in Eisenia fetida exposed to an environmental metallic trace elements gradient: A microcosm study	2011	A070.1	f3	A070.f3	F07-2135	Experimental_natural	Mixture Cadmium	Cadmium	Cadmium	112.414	Inorganic	Other	Metallic		Eisenia fetida	2.33333	9.95	88.5121	1	1.14	0.5	0.536	0.05	0.057	0.025	0.0268	1	1	NA	0.14	0.036			-1
MT	A070	Gene expression analysis of 4 biomarker candidates in Eisenia fetida exposed to an environmental metallic trace elements gradient: A microcosm study	2011	A070.1	f3	A070.f3	F07-2135	Experimental_natural	Mixture Cadmium	Cadmium	Cadmium	112.414	Inorganic	Other	Metallic		Eisenia fetida	14	9.95	88.5121	1	1.02817	2.29577	2.43662	0.071	0.073	0.163	0.173	1	1	NA	0.028169	0.140845			1.19898
MT	A070	Gene expression analysis of 4 biomarker candidates in Eisenia fetida exposed to an environmental metallic trace elements gradient: A microcosm study	2011	A070.1	f3	A070.f3	F07-2135	Experimental_natural	Mixture Cadmium	Cadmium	Cadmium	112.414	Inorganic	Other	Metallic		Eisenia fetida	56	9.95	88.5121	1	1.18182	7.59091	8.80682	0.044	0.052	0.334	0.3875	1	1	NA	0.181818	1.21591			2.92427
MT	A070	Gene expression analysis of 4 biomarker candidates in Eisenia fetida exposed to an environmental metallic trace elements gradient: A microcosm study	2011	A070.1	f3	A070.f3	F07-2136	Experimental_natural	Mixture Cadmium	Cadmium	Cadmium	112.414	Inorganic	Other	Metallic		Eisenia fetida	2.33333	21.57	191.88	1	1.14	0.892	0.928	0.05	0.057	0.0446	0.0464	1	1	NA	0.14	0.036			-0.164884
MT	A070	Gene expression analysis of 4 biomarker candidates in Eisenia fetida exposed to an environmental metallic trace elements gradient: A microcosm study	2011	A070.1	f3	A070.f3	F07-2136	Experimental_natural	Mixture Cadmium	Cadmium	Cadmium	112.414	Inorganic	Other	Metallic		Eisenia fetida	14	21.57	191.88	1	1.02817	1.40845	1.47887	0.071	0.073	0.1	0.105	1	1	NA	0.028169	0.0704225			0.494109
MT	A070	Gene expression analysis of 4 biomarker candidates in Eisenia fetida exposed to an environmental metallic trace elements gradient: A microcosm study	2011	A070.1	f3	A070.f3	F07-2136	Experimental_natural	Mixture Cadmium	Cadmium	Cadmium	112.414	Inorganic	Other	Metallic		Eisenia fetida	56	21.57	191.88	1	1.18182	3.77273	3.86364	0.044	0.052	0.166	0.17	1	1	NA	0.181818	0.0909091			1.91561
MT	A076	Short-term molecular-level effects of silver nanoparticle exposure on the earthworm, Eisenia fetida	2012	A076.1	f1	A076.f1		Experimental_artificial	Silver nitrate	Silver	Silver	107.868	Inorganic	Other	Metal NM		Eisenia fetida	1	100	927.057	1		2.29532	3.41524					12	12	SE	1	1.11992	3.4641	3.87951	1.1987
MT	A076	Short-term molecular-level effects of silver nanoparticle exposure on the earthworm, Eisenia fetida	2012	A076.1	f1	A076.f1		Experimental_artificial	Silver nitrate	Silver	Silver	107.868	Inorganic	Other	Metal NM		Eisenia fetida	3	100	927.057	1		225.595	11997.9					12	12	SE	1	11772.3	3.4641	40780.3	7.81759
MT	A076	Short-term molecular-level effects of silver nanoparticle exposure on the earthworm, Eisenia fetida	2012	A076.1	f1	A076.f1		Experimental_artificial	Silver nitrate	Silver	Silver	107.868	Inorganic	Other	Metal NM		Eisenia fetida	7	100	927.057	1		0.405302	0.235747					12	12	SE	1	0.169555	3.4641	0.587356	-1.30293
MT	A076	Short-term molecular-level effects of silver nanoparticle exposure on the earthworm, Eisenia fetida	2012	A076.1	f1	A076.f1		Experimental_artificial	Silver NM	Silver	Silver	107.868	Inorganic	Other	Metal NM		Eisenia fetida	1	100	927.057	1		4.39788	7.29268					12	12	SE	1	2.8948	3.4641	10.0279	2.13681
MT	A076	Short-term molecular-level effects of silver nanoparticle exposure on the earthworm, Eisenia fetida	2012	A076.1	f1	A076.f1		Experimental_artificial	Silver NM	Silver	Silver	107.868	Inorganic	Other	Metal NM		Eisenia fetida	3	100	927.057	1		10.4659	55.1396					12	12	SE	1	44.6737	3.4641	154.754	3.38762
MT	A076	Short-term molecular-level effects of silver nanoparticle exposure on the earthworm, Eisenia fetida	2012	A076.1	f1	A076.f1		Experimental_artificial	Silver NM	Silver	Silver	107.868	Inorganic	Other	Metal NM		Eisenia fetida	7	100	927.057	1		0.377052	0.303576					12	12	SE	1	0.0734755	3.4641	0.254526	-1.40717
MT	A076	Short-term molecular-level effects of silver nanoparticle exposure on the earthworm, Eisenia fetida	2012	A076.1	f1	A076.f1		Experimental_artificial	Silver NM	Silver	Silver	107.868	Inorganic	Other	Metal NM		Eisenia fetida	1	100	927.057	1		4.72738	9.05775					12	12	SE	1	4.33037	3.4641	15.0008	2.24104
MT	A076	Short-term molecular-level effects of silver nanoparticle exposure on the earthworm, Eisenia fetida	2012	A076.1	f1	A076.f1		Experimental_artificial	Silver NM	Silver	Silver	107.868	Inorganic	Other	Metal NM		Eisenia fetida	3	100	927.057	1		162.978	6039.7					12	12	SE	1	5876.72	3.4641	20357.6	7.34853
MT	A076	Short-term molecular-level effects of silver nanoparticle exposure on the earthworm, Eisenia fetida	2012	A076.1	f1	A076.f1		Experimental_artificial	Silver NM	Silver	Silver	107.868	Inorganic	Other	Metal NM		Eisenia fetida	7	100	927.057	1		2.74972	5.46231					12	12	SE	1	2.71259	3.4641	9.3967	1.45928
MT	A076	Short-term molecular-level effects of silver nanoparticle exposure on the earthworm, Eisenia fetida	2012	A076.1	f1	A076.f1		Experimental_artificial	Silver NM	Silver	Silver	107.868	Inorganic	Other	Metal NM		Eisenia fetida	1	500	4635.29	1		9.73639	37.0583					12	12	SE	1	27.3219	3.4641	94.646	3.28339
MT	A076	Short-term molecular-level effects of silver nanoparticle exposure on the earthworm, Eisenia fetida	2012	A076.1	f1	A076.f1		Experimental_artificial	Silver NM	Silver	Silver	107.868	Inorganic	Other	Metal NM		Eisenia fetida	3	500	4635.29	1		38.4215	716.758					12	12	SE	1	678.336	3.4641	2349.83	5.26384
MT	A076	Short-term molecular-level effects of silver nanoparticle exposure on the earthworm, Eisenia fetida	2012	A076.1	f1	A076.f1		Experimental_artificial	Silver NM	Silver	Silver	107.868	Inorganic	Other	Metal NM		Eisenia fetida	7	500	4635.29	1		5.08158	7.03394					12	12	SE	1	1.95236	3.4641	6.76316	2.34528
MT	A078	Molecular characterization and toxicological effects of citrate-coated silver nanoparticles in a terrestrial invertebrate, the earthworm (Eisenia fetida)	2015	A078.1	f4	A078.f4		Experimental_artificial	Silver NM	Silver NM	Silver	107.868	Inorganic	Other	Metal NM		Eisenia fetida	7	1	9.27057	1	1.12	0.58	0.59					3	3	Not reported	0.12	0.01			-0.785875
MT	A078	Molecular characterization and toxicological effects of citrate-coated silver nanoparticles in a terrestrial invertebrate, the earthworm (Eisenia fetida)	2015	A078.1	f4	A078.f4		Experimental_artificial	Silver NM	Silver NM	Silver	107.868	Inorganic	Other	Metal NM		Eisenia fetida	7	10	92.7057	1	1.12	0.41	0.44					3	3	Not reported	0.12	0.03			-1.2863
MT	A078	Molecular characterization and toxicological effects of citrate-coated silver nanoparticles in a terrestrial invertebrate, the earthworm (Eisenia fetida)	2015	A078.1	f4	A078.f4		Experimental_artificial	Silver NM	Silver NM	Silver	107.868	Inorganic	Other	Metal NM		Eisenia fetida	7	100	927.057	1	1.12	1.22	1.32					3	3	Not reported	0.12	0.1			0.286881
MT	A078	Molecular characterization and toxicological effects of citrate-coated silver nanoparticles in a terrestrial invertebrate, the earthworm (Eisenia fetida)	2015	A078.2	f4	A078.f4		Experimental_artificial	Silver nitrate	Silver	Silver	107.868	Inorganic	Other	Metallic		Eisenia fetida	7	100	927.057	1	1.12	4.03	4.43					3	3	Not reported	0.12	0.4			2.01078
MT	A007	Transcriptome profiling of developmental and xenobiotic responses in a keystone soil animal, the oligochaete annelid Lumbricus rubellus	2008	A007.1	f9	A007.f9		Experimental_artificial	Cadmium	Cadmium	Cadmium	112.414	Inorganic	Other	Metallic		Lumbricus rubellus	28	13	115.644	1	1.35	12.3	16					1	1	NA	0.35	3.7			3.62059
MT	A007	Transcriptome profiling of developmental and xenobiotic responses in a keystone soil animal, the oligochaete annelid Lumbricus rubellus	2008	A007.1	f9	A007.f9		Experimental_artificial	Cadmium	Cadmium	Cadmium	112.414	Inorganic	Other	Metallic		Lumbricus rubellus	28	43	382.515	1	1.35	10.5	13.6					1	1	NA	0.35	3.1			3.39232
MT	A007	Transcriptome profiling of developmental and xenobiotic responses in a keystone soil animal, the oligochaete annelid Lumbricus rubellus	2008	A007.1	f9	A007.f9		Experimental_artificial	Cadmium	Cadmium	Cadmium	112.414	Inorganic	Other	Metallic		Lumbricus rubellus	28	148	1316.56	1	1.35	33.6	53.4					1	1	NA	0.35	19.8			5.07039
MT	A007	Transcriptome profiling of developmental and xenobiotic responses in a keystone soil animal, the oligochaete annelid Lumbricus rubellus	2008	A007.1	f9	A007.f9		Experimental_artificial	Cadmium	Cadmium	Cadmium	112.414	Inorganic	Other	Metallic		Lumbricus rubellus	28	500	4447.84	1	1.35	54.5	79.8					1	1	NA	0.35	25.3			5.76818
MT	A025	Evaluation of gene expression of different molecular biomarkers of stress response as an effect of copper exposure on the earthworm EIsenia Andrei	2019	A025.1	f3	A025.f3		Experimental_artificial	Copper sulfate	Copper	Copper	63.546	Inorganic	Other	Metallic		Eisenia andrei	6	300	4720.99	1	1.47674	1.96512	2.82558	0.86	1.27	1.69	2.43	12	12	SD	0.476744	0.860465	0.476744	0.860465	0.974615
MT	A025	Evaluation of gene expression of different molecular biomarkers of stress response as an effect of copper exposure on the earthworm EIsenia Andrei	2019	A025.1	f3	A025.f3		Experimental_artificial	Copper sulfate	Copper	Copper	63.546	Inorganic	Other	Metallic		Eisenia andrei	9	300	4720.99	1	1.51667	2.4	2.61667	0.6	0.91	1.44	1.57	12	12	SD	0.516667	0.216667	0.516667	0.216667	1.26303
MT	A071	Developing a new method for soil pollution monitoring using molecular genetic biomarkers	2003	A071.1	f2	A071.f2		Experimental_artificial	Cadmium	Cadmium	Cadmium	112.414	Inorganic	Other	Metallic		Lumbricus rubellus	42	10	88.9569	1		0.13						4	4	SE	1	0.13	2	0.26	-2.94342
MT	A071	Developing a new method for soil pollution monitoring using molecular genetic biomarkers	2003	A071.1	f2	A071.f2		Experimental_artificial	Cadmium	Cadmium	Cadmium	112.414	Inorganic	Other	Metallic		Lumbricus rubellus	42	40	355.828	1		0.58						4	4	SE	1	0.58	2	1.16	-0.785875
MT	A071	Developing a new method for soil pollution monitoring using molecular genetic biomarkers	2003	A071.1	f2	A071.f2		Experimental_artificial	Cadmium	Cadmium	Cadmium	112.414	Inorganic	Other	Metallic		Lumbricus rubellus	42	160	1423.31	1		3.06						4	4	SE	1	3.06	2	6.12	1.61353
MT	A071	Developing a new method for soil pollution monitoring using molecular genetic biomarkers	2003	A071.2	f2	A071.f2		Experimental_artificial	Copper	Copper	Copper	63.546	Inorganic	Other	Metallic		Lumbricus rubellus	42	12.5	196.708	1		10						4	4	SE	1	10	2	20	3.32193
MT	A071	Developing a new method for soil pollution monitoring using molecular genetic biomarkers	2003	A071.2	f2	A071.f2		Experimental_artificial	Copper	Copper	Copper	63.546	Inorganic	Other	Metallic		Lumbricus rubellus	42	50	786.832	1		2.6						4	4	SE	1	2.6	2	5.2	1.37851
MT	A071	Developing a new method for soil pollution monitoring using molecular genetic biomarkers	2003	A071.2	f2	A071.f2		Experimental_artificial	Copper	Copper	Copper	63.546	Inorganic	Other	Metallic		Lumbricus rubellus	42	200	3147.33	1		23.1						4	4	SE	1	23.1	2	46.2	4.52982
MT	A071	Developing a new method for soil pollution monitoring using molecular genetic biomarkers	2003	A071.2	f2	A071.f2		Experimental_artificial	Copper	Copper	Copper	63.546	Inorganic	Other	Metallic		Lumbricus rubellus	42	800	12589.3	1		142.9						4	4	SE	1	142.9	2	285.8	7.15886
MT	A081	Hierarchical responses of soil invertebrates (earthworms) to toxic metal stress	2005	A081.1	t2	A081.t2		Experimental_natural	Mixture Zinc	Zinc	Zinc	65.38	Inorganic	Other	Metallic		Lumbricus rubellus	70	542	8290	1	0.352941	1.83193	1.36975	2.38	0.84	4.36	3.26	1	1	SD	0.647059	0.462185	0.647059	0.462185	0.873367
MT	A081	Hierarchical responses of soil invertebrates (earthworms) to toxic metal stress	2005	A081.1	t2	A081.t2		Experimental_natural	Mixture Zinc	Zinc	Zinc	65.38	Inorganic	Other	Metallic		Lumbricus rubellus	70	489	7479.35	1	0.352941	2.63445	1.58824	2.38	0.84	6.27	3.78	1	1	SD	0.647059	1.04622	0.647059	1.04622	1.3975
MT	A081	Hierarchical responses of soil invertebrates (earthworms) to toxic metal stress	2005	A081.1	t2	A081.t2		Experimental_natural	Mixture Zinc	Zinc	Zinc	65.38	Inorganic	Other	Metallic		Lumbricus rubellus	70	734	11226.7	1	0.352941	29.7395	39.0756	2.38	0.84	70.78	93	1	1	SD	0.647059	9.33613	0.647059	9.33613	4.89431
MT	A081	Hierarchical responses of soil invertebrates (earthworms) to toxic metal stress	2005	A081.1	t2	A081.t2		Experimental_natural	Mixture Zinc	Zinc	Zinc	65.38	Inorganic	Other	Metallic		Lumbricus rubellus	70	2669	40822.9	1	0.352941	30.7983	27.7311	2.38	0.84	73.3	66	1	1	SD	0.647059	3.06723	0.647059	3.06723	4.94478
MT	A081	Hierarchical responses of soil invertebrates (earthworms) to toxic metal stress	2005	A081.1	t2	A081.t2		Experimental_natural	Mixture Zinc	Zinc	Zinc	65.38	Inorganic	Other	Metallic		Lumbricus rubellus	70	9769	149419	1	0.352941	30.7983	25.8403	2.38	0.84	73.3	61.5	1	1	SD	0.647059	4.95798	0.647059	4.95798	4.94478
MT	A096	Cu and Cd effects on the earthworm Lumbricus rubellus in the laboratory: Multivariate statistical analysis of relationships between exposure, biomarkers, and ecologically relevant parameters	2005	A096.1	f1	A096.f1		Experimental_artificial	Copper chloride	Copper	Copper	63.546	Inorganic	Other	Metallic		Lumbricus rubellus	21	5	78.6832	1	2.42222	378	838.889	4.5	10.9	1701	3775	3	3	SD	1.42222	460.889	1.42222	460.889	8.56224
MT	A096	Cu and Cd effects on the earthworm Lumbricus rubellus in the laboratory: Multivariate statistical analysis of relationships between exposure, biomarkers, and ecologically relevant parameters	2005	A096.1	f1	A096.f1		Experimental_artificial	Copper chloride	Copper	Copper	63.546	Inorganic	Other	Metallic		Lumbricus rubellus	21	25	393.416	1	2.42222	130.444	203.333	4.5	10.9	587	915	3	3	SD	1.42222	72.8889	1.42222	72.8889	7.02729
MT	A096	Cu and Cd effects on the earthworm Lumbricus rubellus in the laboratory: Multivariate statistical analysis of relationships between exposure, biomarkers, and ecologically relevant parameters	2005	A096.1	f1	A096.f1		Experimental_artificial	Copper chloride	Copper	Copper	63.546	Inorganic	Other	Metallic		Lumbricus rubellus	21	125	1967.08	1	2.42222	1.70222	4.92889	4.5	10.9	7.66	22.18	3	3	SD	1.42222	3.22667	1.42222	3.22667	0.767419
MT	A096	Cu and Cd effects on the earthworm Lumbricus rubellus in the laboratory: Multivariate statistical analysis of relationships between exposure, biomarkers, and ecologically relevant parameters	2005	A096.1	f1	A096.f1		Experimental_artificial	Copper chloride	Copper	Copper	63.546	Inorganic	Other	Metallic		Lumbricus rubellus	21	200	3147.33	1	2.42222	0.128889	0.222222	4.5	10.9	0.58	1	3	3	SD	1.42222	0.0933333	1.42222	0.0933333	-2.9558
MT	A096	Cu and Cd effects on the earthworm Lumbricus rubellus in the laboratory: Multivariate statistical analysis of relationships between exposure, biomarkers, and ecologically relevant parameters	2005	A096.2	f1	A096.f1		Experimental_artificial	Cadmium chloride	Cadmium	Cadmium	112.414	Inorganic	Other	Metallic		Lumbricus rubellus	21	5	44.4784	1	2.42222	10.9333	26.4444	4.5	10.9	49.2	119	3	3	SD	1.42222	15.5111	1.42222	15.5111	3.45066
MT	A096	Cu and Cd effects on the earthworm Lumbricus rubellus in the laboratory: Multivariate statistical analysis of relationships between exposure, biomarkers, and ecologically relevant parameters	2005	A096.2	f1	A096.f1		Experimental_artificial	Cadmium chloride	Cadmium	Cadmium	112.414	Inorganic	Other	Metallic		Lumbricus rubellus	21	25	222.392	1	2.42222	34.4444	76.6667	4.5	10.9	155	345	3	3	SD	1.42222	42.2222	1.42222	42.2222	5.1062
MT	A096	Cu and Cd effects on the earthworm Lumbricus rubellus in the laboratory: Multivariate statistical analysis of relationships between exposure, biomarkers, and ecologically relevant parameters	2005	A096.2	f1	A096.f1		Experimental_artificial	Cadmium chloride	Cadmium	Cadmium	112.414	Inorganic	Other	Metallic		Lumbricus rubellus	21	125	1111.96	1	2.42222	31.5556	91.5556	4.5	10.9	142	412	3	3	SD	1.42222	60	1.42222	60	4.97982
MT	A096	Cu and Cd effects on the earthworm Lumbricus rubellus in the laboratory: Multivariate statistical analysis of relationships between exposure, biomarkers, and ecologically relevant parameters	2005	A096.2	f1	A096.f1		Experimental_artificial	Cadmium chloride	Cadmium	Cadmium	112.414	Inorganic	Other	Metallic		Lumbricus rubellus	21	200	1779.14	1	2.42222	538.667	1001.33	4.5	10.9	2424	4506	3	3	SD	1.42222	462.667	1.42222	462.667	9.07325
MT	A069	Relationships between metal compartmentalization and biomarkers in earthworms exposed to field-contaminated soils	2017	A069.1	t3	A069.t3	Yv1	Experimental_natural	Complex cadmium	Cadmium	Cadmium	112.414	Inorganic	Other	Metallic		Aporrectodea caliginosa	21	0.18	1.60122	1	0.272727	0.818182	0.363636	0.11	0.03	0.09	0.04	5	5	SD	0.727273	0.454545	0.727273	0.454545	-0.289507
MT	A069	Relationships between metal compartmentalization and biomarkers in earthworms exposed to field-contaminated soils	2017	A069.1	t3	A069.t3	Yv2	Experimental_natural	Complex cadmium	Cadmium	Cadmium	112.414	Inorganic	Other	Metallic		Aporrectodea caliginosa	21	0.22	1.95705	1	0.272727	0.545455	0.181818	0.11	0.03	0.06	0.02	5	5	SD	0.727273	0.363636	0.727273	0.363636	-0.874469
MT	A069	Relationships between metal compartmentalization and biomarkers in earthworms exposed to field-contaminated soils	2017	A069.1	t3	A069.t3	Yv3	Experimental_natural	Complex cadmium	Cadmium	Cadmium	112.414	Inorganic	Other	Metallic		Aporrectodea caliginosa	21	0.23	2.04601	1	0.272727	0.818182	0.363636	0.11	0.03	0.09	0.04	5	5	SD	0.727273	0.454545	0.727273	0.454545	-0.289507
MT	A069	Relationships between metal compartmentalization and biomarkers in earthworms exposed to field-contaminated soils	2017	A069.1	t3	A069.t3	Fe1	Experimental_natural	Complex cadmium	Cadmium	Cadmium	112.414	Inorganic	Other	Metallic		Aporrectodea caliginosa	21	0.2	1.77914	1	0.272727	0.545455	0.181818	0.11	0.03	0.06	0.02	5	5	SD	0.727273	0.363636	0.727273	0.363636	-0.874469
MT	A069	Relationships between metal compartmentalization and biomarkers in earthworms exposed to field-contaminated soils	2017	A069.1	t3	A069.t3	Fe2	Experimental_natural	Complex cadmium	Cadmium	Cadmium	112.414	Inorganic	Other	Metallic		Aporrectodea caliginosa	21	0.22	1.95705	1	0.272727	0.454545	0.363636	0.11	0.03	0.05	0.04	5	5	SD	0.727273	0.0909091	0.727273	0.0909091	-1.1375
MT	A069	Relationships between metal compartmentalization and biomarkers in earthworms exposed to field-contaminated soils	2017	A069.1	t3	A069.t3	Fe3	Experimental_natural	Complex cadmium	Cadmium	Cadmium	112.414	Inorganic	Other	Metallic		Aporrectodea caliginosa	21	0.24	2.13497	1	0.272727	0.545455	0.181818	0.11	0.03	0.06	0.02	5	5	SD	0.727273	0.363636	0.727273	0.363636	-0.874469
MT	A069	Relationships between metal compartmentalization and biomarkers in earthworms exposed to field-contaminated soils	2017	A069.1	t3	A069.t3	Ba1	Experimental_natural	Complex cadmium	Cadmium	Cadmium	112.414	Inorganic	Other	Metallic		Aporrectodea caliginosa	21	0.22	1.95705	1	0.272727	0.363636	0.0909091	0.11	0.03	0.04	0.01	5	5	SD	0.727273	0.272727	0.727273	0.272727	-1.45943
MT	A069	Relationships between metal compartmentalization and biomarkers in earthworms exposed to field-contaminated soils	2017	A069.1	t3	A069.t3	Ba2	Experimental_natural	Complex cadmium	Cadmium	Cadmium	112.414	Inorganic	Other	Metallic		Aporrectodea caliginosa	21	0.27	2.40184	1	0.272727	0.818182	0.727273	0.11	0.03	0.09	0.08	5	5	SD	0.727273	0.0909091	0.727273	0.0909091	-0.289507
MT	A069	Relationships between metal compartmentalization and biomarkers in earthworms exposed to field-contaminated soils	2017	A069.1	t3	A069.t3	Mo1	Experimental_natural	Complex cadmium	Cadmium	Cadmium	112.414	Inorganic	Other	Metallic		Aporrectodea caliginosa	21	0.57	5.07054	1	0.272727	1.27273	0.363636	0.11	0.03	0.14	0.04	5	5	SD	0.727273	0.909091	0.727273	0.909091	0.347923
MT	A069	Relationships between metal compartmentalization and biomarkers in earthworms exposed to field-contaminated soils	2017	A069.1	t3	A069.t3	Mo2	Experimental_natural	Complex cadmium	Cadmium	Cadmium	112.414	Inorganic	Other	Metallic		Aporrectodea caliginosa	21	0.59	5.24846	1	0.272727	1.09091	0.454545	0.11	0.03	0.12	0.05	5	5	SD	0.727273	0.636364	0.727273	0.636364	0.125531
MT	A069	Relationships between metal compartmentalization and biomarkers in earthworms exposed to field-contaminated soils	2017	A069.1	t3	A069.t3	Mo3	Experimental_natural	Complex cadmium	Cadmium	Cadmium	112.414	Inorganic	Other	Metallic		Aporrectodea caliginosa	21	0.73	6.49385	1	0.272727	1.27273	0.363636	0.11	0.03	0.14	0.04	5	5	SD	0.727273	0.909091	0.727273	0.909091	0.347923
MT	A069	Relationships between metal compartmentalization and biomarkers in earthworms exposed to field-contaminated soils	2017	A069.1	t3	A069.t3	Mo4	Experimental_natural	Complex cadmium	Cadmium	Cadmium	112.414	Inorganic	Other	Metallic		Aporrectodea caliginosa	21	0.74	6.58281	1	0.272727	2.09091	0.818182	0.11	0.03	0.23	0.09	5	5	SD	0.727273	1.27273	0.727273	1.27273	1.06413
MT	A069	Relationships between metal compartmentalization and biomarkers in earthworms exposed to field-contaminated soils	2017	A069.1	t3	A069.t3	Mo5	Experimental_natural	Complex cadmium	Cadmium	Cadmium	112.414	Inorganic	Other	Metallic		Aporrectodea caliginosa	21	0.98	8.71778	1	0.272727	0.727273	0.181818	0.11	0.03	0.08	0.02	5	5	SD	0.727273	0.545455	0.727273	0.545455	-0.459432
MT	A069	Relationships between metal compartmentalization and biomarkers in earthworms exposed to field-contaminated soils	2017	A069.1	t3	A069.t3	Mo6	Experimental_natural	Complex cadmium	Cadmium	Cadmium	112.414	Inorganic	Other	Metallic		Aporrectodea caliginosa	21	1.22	10.8527	1	0.272727	0.727273	0.272727	0.11	0.03	0.08	0.03	5	5	SD	0.727273	0.454545	0.727273	0.454545	-0.459432
MT	A069	Relationships between metal compartmentalization and biomarkers in earthworms exposed to field-contaminated soils	2017	A069.1	t3	A069.t3	Mo7	Experimental_natural	Complex cadmium	Cadmium	Cadmium	112.414	Inorganic	Other	Metallic		Aporrectodea caliginosa	21	1.3	11.5644	1	0.272727	1.09091	0.363636	0.11	0.03	0.12	0.04	5	5	SD	0.727273	0.727273	0.727273	0.727273	0.125531
MT	A069	Relationships between metal compartmentalization and biomarkers in earthworms exposed to field-contaminated soils	2017	A069.1	t3	A069.t3	Mo8	Experimental_natural	Complex cadmium	Cadmium	Cadmium	112.414	Inorganic	Other	Metallic		Aporrectodea caliginosa	21	1.32	11.7423	1	0.272727	1.18182	0.636364	0.11	0.03	0.13	0.07	5	5	SD	0.727273	0.545455	0.727273	0.545455	0.241008
MT	A069	Relationships between metal compartmentalization and biomarkers in earthworms exposed to field-contaminated soils	2017	A069.1	t3	A069.t3	Mo9	Experimental_natural	Complex cadmium	Cadmium	Cadmium	112.414	Inorganic	Other	Metallic		Aporrectodea caliginosa	21	3.25	28.911	1	0.272727	1.09091	0.545455	0.11	0.03	0.12	0.06	5	5	SD	0.727273	0.545455	0.727273	0.545455	0.125531
MT	A069	Relationships between metal compartmentalization and biomarkers in earthworms exposed to field-contaminated soils	2017	A069.1	t3	A069.t3	Me1	Experimental_natural	Complex cadmium	Cadmium	Cadmium	112.414	Inorganic	Other	Metallic		Aporrectodea caliginosa	21	0.95	8.4509	1	0.272727	1.36364	1.63636	0.11	0.03	0.15	0.18	5	5	SD	0.727273	0.272727	0.727273	0.272727	0.447459
MT	A069	Relationships between metal compartmentalization and biomarkers in earthworms exposed to field-contaminated soils	2017	A069.1	t3	A069.t3	Me2	Experimental_natural	Complex cadmium	Cadmium	Cadmium	112.414	Inorganic	Other	Metallic		Aporrectodea caliginosa	21	1.12	9.96317	1	0.272727	1.27273	0.727273	0.11	0.03	0.14	0.08	5	5	SD	0.727273	0.545455	0.727273	0.545455	0.347923
MT	A069	Relationships between metal compartmentalization and biomarkers in earthworms exposed to field-contaminated soils	2017	A069.1	t3	A069.t3	Me3	Experimental_natural	Complex cadmium	Cadmium	Cadmium	112.414	Inorganic	Other	Metallic		Aporrectodea caliginosa	21	3.02	26.865	1	0.272727	2.18182	2.18182	0.11	0.03	0.24	0.24	5	5	SD	0.727273	0	0.727273	0	1.12553
MT	A069	Relationships between metal compartmentalization and biomarkers in earthworms exposed to field-contaminated soils	2017	A069.1	t3	A069.t3	Me4	Experimental_natural	Complex cadmium	Cadmium	Cadmium	112.414	Inorganic	Other	Metallic		Aporrectodea caliginosa	21	4.61	41.0091	1	0.272727	1.36364	0.636364	0.11	0.03	0.15	0.07	5	5	SD	0.727273	0.727273	0.727273	0.727273	0.447459
MT	A069	Relationships between metal compartmentalization and biomarkers in earthworms exposed to field-contaminated soils	2017	A069.1	t3	A069.t3	Me5	Experimental_natural	Complex cadmium	Cadmium	Cadmium	112.414	Inorganic	Other	Metallic		Aporrectodea caliginosa	21	8.32	74.0121	1	0.272727	1.27273	0.363636	0.11	0.03	0.14	0.04	5	5	SD	0.727273	0.909091	0.727273	0.909091	0.347923
MT	A069	Relationships between metal compartmentalization and biomarkers in earthworms exposed to field-contaminated soils	2017	A069.1	t3	A069.t3	Tr1	Experimental_natural	Complex cadmium	Cadmium	Cadmium	112.414	Inorganic	Other	Metallic		Aporrectodea caliginosa	21	0.31	2.75766	1	0.272727	1.09091	0.363636	0.11	0.03	0.12	0.04	5	5	SD	0.727273	0.727273	0.727273	0.727273	0.125531
MT	A069	Relationships between metal compartmentalization and biomarkers in earthworms exposed to field-contaminated soils	2017	A069.1	t3	A069.t3	Tr2	Experimental_natural	Complex cadmium	Cadmium	Cadmium	112.414	Inorganic	Other	Metallic		Aporrectodea caliginosa	21	2.68	23.8404	1	0.272727	1.36364	0.818182	0.11	0.03	0.15	0.09	5	5	SD	0.727273	0.545455	0.727273	0.545455	0.447459
MT	A069	Relationships between metal compartmentalization and biomarkers in earthworms exposed to field-contaminated soils	2017	A069.1	t3	A069.t3	Tr3	Experimental_natural	Complex cadmium	Cadmium	Cadmium	112.414	Inorganic	Other	Metallic		Aporrectodea caliginosa	21	3.67	32.6472	1	0.272727	1.36364	0.545455	0.11	0.03	0.15	0.06	5	5	SD	0.727273	0.818182	0.727273	0.818182	0.447459
MT	A069	Relationships between metal compartmentalization and biomarkers in earthworms exposed to field-contaminated soils	2017	A069.1	t3	A069.t3	Pi1	Experimental_natural	Complex cadmium	Cadmium	Cadmium	112.414	Inorganic	Other	Metallic		Aporrectodea caliginosa	21	0.25	2.22392	1	0.272727	1	0.454545	0.11	0.03	0.11	0.05	5	5	SD	0.727273	0.545455	0.727273	0.545455	0
MT	A069	Relationships between metal compartmentalization and biomarkers in earthworms exposed to field-contaminated soils	2017	A069.1	t3	A069.t3	Pi2	Experimental_natural	Complex cadmium	Cadmium	Cadmium	112.414	Inorganic	Other	Metallic		Aporrectodea caliginosa	21	2.68	23.8404	1	0.272727	0.909091	0.363636	0.11	0.03	0.1	0.04	5	5	SD	0.727273	0.545455	0.727273	0.545455	-0.137504
MT	A069	Relationships between metal compartmentalization and biomarkers in earthworms exposed to field-contaminated soils	2017	A069.1	t3	A069.t3	Pi3	Experimental_natural	Complex cadmium	Cadmium	Cadmium	112.414	Inorganic	Other	Metallic		Aporrectodea caliginosa	21	3.12	27.7546	1	0.272727	2.36364	1.36364	0.11	0.03	0.26	0.15	5	5	SD	0.727273	1	0.727273	1	1.24101
MT	A069	Relationships between metal compartmentalization and biomarkers in earthworms exposed to field-contaminated soils	2017	A069.1	t3	A069.t3	Pi4	Experimental_natural	Complex cadmium	Cadmium	Cadmium	112.414	Inorganic	Other	Metallic		Aporrectodea caliginosa	21	4.93	43.8557	1	0.272727	2.09091	0.636364	0.11	0.03	0.23	0.07	5	5	SD	0.727273	1.45455	0.727273	1.45455	1.06413
MT	A069	Relationships between metal compartmentalization and biomarkers in earthworms exposed to field-contaminated soils	2017	A069.1	t3	A069.t3	Pi5	Experimental_natural	Complex cadmium	Cadmium	Cadmium	112.414	Inorganic	Other	Metallic		Aporrectodea caliginosa	21	6.43	57.1993	1	0.272727	2.81818	1.45455	0.11	0.03	0.31	0.16	5	5	SD	0.727273	1.36364	0.727273	1.36364	1.49476
MT	A108	Exposure to lethal levels of benzo[a]pyrene or cadmium trigger distinct protein expression patterns in earthworms (Eisenia fetida)	2017	A108.1	f2	A108.f2		Experimental_artificial	Cadmium chloride	Cadmium	Cadmium	112.414	Inorganic	Other	Metallic		Eisenia fetida	14	37.5	333.588	1								3	3	Not reported	1	0			2.31
MT	A109	Regulatory Plasticity of Earthworm wMT-2 Gene Expression	2017	A109.1	f2	A109.f2		Experimental_artificial	Cadmium chloride	Cadmium	Cadmium	112.414	Inorganic	Other	Metallic		Lumbricus terrestris	3	50	444.784	1	1.37563	3.12563	4	79.6	109.5	248.8	318.4	5	6	SE	0.375628	0.874372	0.83993	2.14176	1.64415
MT	A109	Regulatory Plasticity of Earthworm wMT-2 Gene Expression	2017	A109.1	f2	A109.f2		Experimental_artificial	Cadmium chloride	Cadmium	Cadmium	112.414	Inorganic	Other	Metallic		Lumbricus terrestris	7	50	444.784	1	1.28571	4.3575	6.07179	139.3	179.1	607	845.8	5	7	SE	0.285714	1.71429	0.638877	4.53557	2.1235
MT	A109	Regulatory Plasticity of Earthworm wMT-2 Gene Expression	2017	A109.1	f2	A109.f2		Experimental_artificial	Cadmium chloride	Cadmium	Cadmium	112.414	Inorganic	Other	Metallic		Lumbricus terrestris	14	50	444.784	1	1.83417	19.6667	24.1675	59.7	109.5	1174.1	1442.8	5	5	SE	0.834171	4.50084	1.86526	10.0642	4.29768
MT	A109	Regulatory Plasticity of Earthworm wMT-2 Gene Expression	2017	A109.1	f2	A109.f2		Experimental_artificial	Cadmium chloride	Cadmium	Cadmium	112.414	Inorganic	Other	Metallic		Lumbricus rubellus	14	50	444.784	1	1.66667	19.5008	24.1675	59.7	99.5	1164.2	1442.8	5	5	SE	0.666667	4.66667	1.49071	10.435	4.28546
MT	A109	Regulatory Plasticity of Earthworm wMT-2 Gene Expression	2017	A109.1	f2	A109.f2		Experimental_artificial	Cadmium chloride	Cadmium	Cadmium	112.414	Inorganic	Other	Metallic		Lumbricus terrestris	14	50	444.784	1	1.625	8.43781	10.625	159.2	258.7	1343.3	1691.5	5	5	SE	0.625	2.18719	1.39754	4.8907	3.07687
MT	A110	Metallothionein gene activation in the earthworm (Lumbricus rubellus)	2015	A110.1	f2	A110.f2		Experimental_artificial	Cadmium chloride	Cadmium	Cadmium	112.414	Inorganic	Other	Metallic		Lumbricus rubellus	14	50	444.784	1	1.89011	6.16117	7.07692	27.3	51.6	168.2	193.2	99	99	Not reported	0.89011	0.915751			2.6232
MT	A111	Cloning, characterization, and expression of cadmium-induced metallothionein-2 gene from earthworm Pheretima aspergillum (E. Perrier)	2015	A111.1	f4	A111.f4		Experimental_artificial	Cadmium chloride	Cadmium	Cadmium	112.414	Inorganic	Other	Metallic		Lumbricus rubellus	14	9	80.0612	1		3.35	4.56					5	5	SD	1	1.21	1	1.21	1.74416
MT	A111	Cloning, characterization, and expression of cadmium-induced metallothionein-2 gene from earthworm Pheretima aspergillum (E. Perrier)	2015	A111.1	f4	A111.f4		Experimental_artificial	Cadmium chloride	Cadmium	Cadmium	112.414	Inorganic	Other	Metallic		Lumbricus rubellus	14	18	160.122	1		4.56	6.2					5	5	SD	1	1.64	1	1.64	2.18903
MT	A111	Cloning, characterization, and expression of cadmium-induced metallothionein-2 gene from earthworm Pheretima aspergillum (E. Perrier)	2015	A111.1	f4	A111.f4		Experimental_artificial	Cadmium chloride	Cadmium	Cadmium	112.414	Inorganic	Other	Metallic		Lumbricus rubellus	14	36	320.245	1		4.83	7.24					5	5	SD	1	2.41	1	2.41	2.27202
MT	A111	Cloning, characterization, and expression of cadmium-induced metallothionein-2 gene from earthworm Pheretima aspergillum (E. Perrier)	2015	A111.1	f4	A111.f4		Experimental_artificial	Cadmium chloride	Cadmium	Cadmium	112.414	Inorganic	Other	Metallic		Lumbricus rubellus	14	72	640.49	1		16.2	21.8					5	5	SD	1	5.6	1	5.6	4.01792
MT	A112	Ecotoxicological effects of a veterinary food additive, copper sulphate, on antioxidant enzymes and mRNA expression in earthworms	2014	A112.1	f4	A112.f4		Experimental_artificial	Copper sulfate	Copper	Copper	63.546	Inorganic	Other	Metallic		Eisenia fetida	5	50	786.832	1		1.04	1.16					4	4	SE	1	0.12	2	0.24	0.0565835
MT	A112	Ecotoxicological effects of a veterinary food additive, copper sulphate, on antioxidant enzymes and mRNA expression in earthworms	2014	A112.1	f4	A112.f4		Experimental_artificial	Copper sulfate	Copper	Copper	63.546	Inorganic	Other	Metallic		Eisenia fetida	5	100	1573.66	1		0.5	0.54					4	4	SE	1	0.04	2	0.08	-1
MT	A112	Ecotoxicological effects of a veterinary food additive, copper sulphate, on antioxidant enzymes and mRNA expression in earthworms	2014	A112.1	f4	A112.f4		Experimental_artificial	Copper sulfate	Copper	Copper	63.546	Inorganic	Other	Metallic		Eisenia fetida	5	200	3147.33	1		0.43	0.54					4	4	SE	1	0.11	2	0.22	-1.21759
MT	A112	Ecotoxicological effects of a veterinary food additive, copper sulphate, on antioxidant enzymes and mRNA expression in earthworms	2014	A112.1	f4	A112.f4		Experimental_artificial	Copper sulfate	Copper	Copper	63.546	Inorganic	Other	Metallic		Eisenia fetida	5	400	6294.65	1		1.78	1.9					4	4	SE	1	0.12	2	0.24	0.831877
MT	A112	Ecotoxicological effects of a veterinary food additive, copper sulphate, on antioxidant enzymes and mRNA expression in earthworms	2014	A112.1	f4	A112.f4		Experimental_artificial	Copper sulfate	Copper	Copper	63.546	Inorganic	Other	Metallic		Eisenia fetida	10	50	786.832	1		1.24	1.32					4	4	SE	1	0.08	2	0.16	0.31034
MT	A112	Ecotoxicological effects of a veterinary food additive, copper sulphate, on antioxidant enzymes and mRNA expression in earthworms	2014	A112.1	f4	A112.f4		Experimental_artificial	Copper sulfate	Copper	Copper	63.546	Inorganic	Other	Metallic		Eisenia fetida	10	100	1573.66	1		1.47	1.63					4	4	SE	1	0.16	2	0.32	0.555816
MT	A112	Ecotoxicological effects of a veterinary food additive, copper sulphate, on antioxidant enzymes and mRNA expression in earthworms	2014	A112.1	f4	A112.f4		Experimental_artificial	Copper sulfate	Copper	Copper	63.546	Inorganic	Other	Metallic		Eisenia fetida	10	200	3147.33	1		7.56	8.03					4	4	SE	1	0.47	2	0.94	2.91839
[truncated: 125 more rows]
